# Supplementary material for: QTL mapping for fruit quality in Citrus using DArTseq markers
Source: BMC Genomics. 2017 Apr 12;18:289. doi: 10.1186/s12864-017-3629-2 (PMC5389163; doi:10.1186/s12864-017-3629-2)
Supplement: Additional file 1: Table S1. — DArTseq dataset used for BLASTN analysis to compare the integrated linkage map constructed with the Citrus sinensis reference genome. (XLSX 38 kb) [file 12864_2017_3629_MOESM1_ESM.xlsx]

## Sheet: Planilha1
Table S1
Markers		sequence
group 1a
100043365|F|0		TGCAGTCGAGTCGAGTCGATACATCAGTCAAAAACAGGCCTTTGTCTGAAAATTCAATTTCGGCAATTC
100047706|F|0		TGCAGCAGACTTCTTAGTAAACCATACACTATCACTTCTTTTGGGTCTTCATTTGTTACCAAACTCTCT
100121025|F|0		TGCAGATCCAAAATTGGACAGGCTTTTCAAATATTCTGGCCTGTTTTGGAAATATGGGCTTGGAATTCT
100009817|F|0		TGCAGAAGGTAATAGATAGGTACATAACGTTGATGTTATCAGATCATCTAGATTCCAGTACATTGCAGA
100044072|F|0		TGCAGATATCACAAAGCCATTGAAGAAGATCATCGAATTAGAACAAGAAAAGGAAGATGCGGATGATAT
100048683|F|0		TGCAGCTAGGAGTCTTGAAGATCAAGTTACTGAGTGCGGGGAGGCCCCTGATCAGTTCAAGCCTTGTCG
100042598|F|0		TGCAGTACACTCCATAGCAAAATTGAAGACACATGACAGACATTGCTTTTTGGTCGTAAAATATTTGTC
100007494|F|0		TGCAGCTGACTTTTTATAACCTTGAATTACAACAATCATCTCCTTGATTTTACAGATCGGAAGAGCGGT
100016074|F|0		TGCAGCACAAAAGTAAACAACAACAGTAATCAAATACTATATACCAAAAGAAGCGGTAAATGTCACTTT
100021513|F|0		TGCAGGGCATACATACCAATTCTAGTTATATCAATTACTTTACAGACTTTTCTTTCTTTTTTACAGATC
100026956|F|0		TGCAGCCAAGTACTAGTATTTTCATTCAGTCATTTTATCGAACACTCTAATTTTTCTCGAACTGAATCA
100010108|F|0		TGCAGTTCAGCATCTTTTGAATATTACATATGTGCTTGTAGTATCTTGACGAATTACAGATCGGAAGAG
100033543|F|0		TGCAGTTGAAGCGAGATGGGTATTCGGAATCTTCAATTCTATGATGAAATGAAGTGAACCACTTACAGA
100136377|F|0		TGCAGGCATGTCATCTGGCCATTACTCCCCCCCTATTTTGTGATGAGTGTCGATGTTTGTCTCGGGTCA
100033816|F|0		TGCAGGTCGAGAGAAACTGCTGGACTTAGGAGAATATGGGAGAAGTCTTGCACTACAAGATTTGACGGC
100015653|F|0		TGCAGGTGCAACACCAATTGACTATAGCCAATAGTATCATTTTACAGATCGGAAGAGCGGTTCAGCAGG
100013968|F|0		TGCAGTGGGATCAAGCCAATGCTAAAGATGTCCTAAATCCTTACTGCAAGTTTGAGAAGGCCTGACTAT
100019114|F|0		TGCAGTACCTGAGCTCCTTCTAGACCCATCGGTATTCAATTTACAGATCGGAAGAGCGGTTCAGCAGGA
100020764|F|0		TGCAGGTAAAGTATCCTGAAACGGATTTGATCCTGTATTCTCTCTAACCTTCTAGACTCACAAAATGCA
100024581|F|0		TGCAGTAGTTATAACCGATTACTCTGTGGAAATTTTACAGATCGGAAGAGCGGTTCAGCAGGAATGCCG
100023165|F|0		TGCAGCTCCACATTTGAAAAGTATGCATGTAATGAACAACTTGTCTTCAATTATTACAGATCGGAAGAG
100026747|F|0		TGCAGATCCGCTCATTCTAATTTCACTTAGTTGCAGAACTTCCAGGTTTGTCAAGTTTTCTAATCCTGC
100037191|F|0		TGCAGAACCAAGAAAAAGTAAAAGATAGTAGAATTAGCCATATGAGACTTGGTGTAGTGTTTTATTGTT
100013760|F|0		TGCAGTTTTTATTTTCCTTGATGATAAATATCCAAACTTGTTCCGAAATAGGTTTCTGAGAAATTTGAA
100035549|F|0		TGCAGGCTGATCCCACATAATGATATACTGTCAAAGTCTCGAGTCTTCCACTAGTTACTTATAAAAAAA
100014668|F|0		TGCAGATTTTGCTCGAAGAAATATAGTAACAAGATTACAGATCGGAAGAGCGGTTCAGCAGGAATGCCG
100079182|F|0		TGCAGGTACAAGCAAAGGATGGGGAGTGGATTGATGTTGAACCCTCCCCTTCATCTTTTATTGTCATGG
100026230|F|0		TGCAGCCATATCATTTGAGAAAAATTTTGATACGCAAAGAGCCTTTTTACAGATCGGAAGAGCGGTTCA
100025204|F|0		TGCAGTCTCTCGAGTCATAGTGCCTAAAAGTCTCTACCCTTAGATTCTTAGTGCCTAACGACTTTCCAC
100034235|F|0		TGCAGAAAGCAAGCAAGAGAAATATGTTGAGAAAAGCTAGCTTCAATAATCTACACAACAAAAGCAAGG
100006195|F|0		TGCAGGAACTGTGCCATGTAGTAATCACTAGACAATCCTTCATTATTTATTACAGATCGGAAGAGCGGT
100023733|F|0		TGCAGAAGGATAAAAAGAAAATGTAATCCCTTATTTTATTTTTCTCATTACAGATCGGAAGAGCGGTTC
100033701|F|0		TGCAGCTGGAGAACAAGCAACAAACGGCAATTGGCAGTAGCAATGACTGCAAGCAGCAGTGACAACGAA
100056695|F|0		TGCAGTTCTGCTGTCACTAAACGACGTCGTTTGTTTTTACGCCAAAGGAAATTTATCCCCGCTCCACCT
100092263|F|0		TGCAGTTATCATCCAACATCACACTAGCACACCAGGGTGATGATGATACTAGAGCCACAAAATAAGTTC
100130000|F|0		TGCAGATTCTAGATTTATGGCCAAATTTTCTATTTACAGATCGGAAGAGCGGTTCAGCAGGAATGCCGA
100024306|F|0		TGCAGGCAAATTGCATCAGCAAATAGCAGATCACTTTCTTCTTTACAGATCGGAAGAGCGGTTCAGCAG
100036921|F|0		TGCAGTATAGCCATATTATCGAAAATATAGTGTTGGACATCTTACAGATCGGAAGAGCGGTTCAGCAGG
100048623|F|0		TGCAGCAAAGTAAACAGTCTTGAAAAATAAAAAGGAGAGAATTTTGATTACAGATCGGAAGAGCGGTTC
100152131|F|0		TGCAGATTTTAGATTTATGACCAAATTTTCTGTTTACAGATCGGAAGAGCGGTTCAGCAGGAATGCCGA
100024678|F|0		TGCAGCATCGGTATCACTCAGCTACTTATGTTTGTTGGGATTGCATCAGTGGATGACTTTCCATTATTA
100036978|F|0		TGCAGCACTGCATAAAAAGCAACTCATCAGCAGGCTATCTTTCAGAATACTATTTGACTACTGTGTGGT
100067889|F|0		TGCAGGTGGTGGCTTGACTTTTTTTTATCATTCATCGACATCAATAAAATTTAGCCGTTCGTTTGTTGG
100029341|F|0		TGCAGGTGAATGTGAAAGACATAATTGTGAGAGAGAGAGAGAAGGAGAAGAAAAAGGCCAAAAATTACA
100030619|F|0		TGCAGTTGTTGGGTAATATTCATTCTACAAATGCTCTTCACCTAATTTATGACACGATCGAAGCAGGCA
100047536|F|0		TGCAGCCCATAACAATTGGATTGGCCTATCCTTGAAATCACCAGGACCCAAAAGCTAAAGGCTCTCCCT
100032731|F|0		TGCAGCCGACCCTCTCCCAGGACCATAACTTTGAAGGAAGAAAAGAGCTAATTCATCCTCAAGCTAAGA
100066868|F|0		TGCAGCCGTGTTGCGTGGAGTTTGACAAGCGATGCTTCCAGCCATTAGCTTTTCGTTGGTCAGCCGTAC
100004885|F|0		TGCAGCTTGTCAAGAAAGTTTTGTCTCCTTTTCTGTAAATCATGGACAGATGATCATTTACAGATCGGA
100034793|F|0		TGCAGAGCCCGGCAGACAGGAAGAGAGAGAGAGACAGAGGGATTGCAAATTACAAAACATAAAGAGAAC
100038429|F|0		TGCAGAATTATTGTTATTATTGTTGTTGTTGTTGTTGATATTATTATTTACAGATCGGAAGAGCGGTTC
100040644|F|0		TGCAGTGGGGTTTCCCCTCCGAAAGTCGAAAACATTACCGTAAACATAGAACCTAGGCAAGTGCAGCTT
100053933|F|0		TGCAGTATCATTTTTTATTTTTATTTTTGGGTGGCAAAACAACAGAAATTACAGATCGGAAGAGCGGTT
100055606|F|0		TGCAGCGTAGGGGCTGCCCCAAAATGGGTCAGACTGATTGTCAAGTAATCAAGGTTGTAGTCTTGTAAG
100060945|F|0		TGCAGTTGAAATTTTATGAACCAAAAACAGTAACAAACAGTACCTTTCATGGGTGGCACGACTGAAAAC
100031447|F|0		TGCAGGCAGTAGAAGCTCTGAACCGAATGCTTGCAGCAGAAAGTTGCAGAAGGAGATCTCTCCTGCAAG
group 1b
100036308|F|0		TGCAGCCATGGATACTTCAGTATGCTCATGTCGTCTTCTACATATTTTCCTGGCGTCTCATAGTAATTT
100030477|F|0		TGCAGCAATATCAGATATTTCTTAGGCTCTACATTATTTACAGATCGGAAGAGCGGTTCAGCAGGAATG
100036253|F|0		TGCAGAGGAACTAGCAGAAGAAATTTCGAAGGAAATGAAGAAAGCATCAACTTACAGATCGGAAGAGCG
100138027|F|0		TGCAGCTACAATTTCTCAGCAACCTCACCAAGGCTCGTCTTGTAAGTATTTACAGATCGGAAGAGCAGT
100092012|F|0		TGCAGCTACAATTTCTCAGCAACCTCACCAAGGCTCGTCTTTTAAGTATTTACAGATCGGAAGAGCGGT
100054539|F|0		TGCAGCTGCAAGTGCTTCTTCGATTCTGGGTTTATGCGGCTGCAAAGGCTTCTTTTATTCTTTGTAATT
100180740|F|0		TGCAGCCATTAGGGCTAATGGGATTACAAATCGGAAGAGCGGTTCAGCAGGAATGCCGAGACCGATCTC
100022734|F|0		TGCAGCAACTTGGGGTTGGGGAGAACAAATTGTACGGGATAATTCCTGAAAGTCTTGGTCAACTAAGAG
100042241|F|0		TGCAGCTAGGACTTGCAGGTTTGGACAGTTTTCCGCTACGAGATTAGTTTCTATGTTACAGATCGGAAG
100045318|F|0		TGCAGCCAAATACTTTGACAGATACTAATGACAATCCATTACAGATCGGAAGAGCGGTTCAGCAGGAAT
100035012|F|0		TGCAGATTCAATTGATGCCCAAATTGTGCAAAAATCTCTATGTGATGATGAATTTGTTAGTCATTTTGG
100050067|F|0		TGCAGTTCCTCAGCATTATCCACACTTTTCTCCTTACAGATCGGAAGAGCGGTTCAGCAGGAATGCCGA
100013717|F|0		TGCAGCAAAACATCGACCATATCCTTAGTCCCATGTTCATTACAGATCGGAAGAGCGGTTCAGCAGGAA
100052202|F|0		TGCAGCACTATTCTCTACTGAATCCTATCTTCGTTTTCTTCTCTCATCATATATACTTACAGATCGGAA
100081197|F|0		TGCAGCAGCAGCTGGCAGAGCTGTAAATGCAGCTAAAGTTGCTGCATTTACAGATCGGAAGAGCGGTTC
100026896|F|0		TGCAGCTATTCTTGGCTTTGTTGGTAAATATCTGTTACAGATCGGAAGAGCGGTTCAGCAGGAATGCCG
100190220|F|0		TGCAGTGGCTGTTGCAGCTAGGGCAACAGTGCCTTTACAGATCGGAAGAGCGGTTCAGCAGGAATGCCG
100054901|F|0		TGCAGCTTTCTCAGGTAGAAATAGCTTTTTGTTCCATCCCAAAAATGGCGCCAAAATGTTTATGTAAAA
100035256|F|0		TGCAGACACTAATGGTGCTTTTGGTGTCATTTTTTCGATTGGTGTTTTCTATATTTATTTTACAGATCG
100030403|F|0		TGCAGAAATATATATACAAGGAGAAAGTAGCTAAATTTTTCTTTCATTTACAGATCGGAAGAGCGGTTC
100048834|F|0		TGCAGTGAAAATATTGTATATATGTTTTGAATCTATCTATTTCCTCGTTGTATGCATATGTACTAGACT
100050777|F|0		TGCAGGGACTTCAGGTGGTTTCAACAAATTGAAAAATCTTTTCTTTGCCTTCTCTGTCAAGCACTGTCC
100057275|F|0		TGCAGACTGATTTGGCACGTGCCAAGGAGTCTGGAGAAAGGAAGGAGAAGATGTTGGCTAGAACATCAA
100046790|F|0		TGCAGTTTCTCCTGCTAAACCCAGCAGTTAGAATGCTAATTGTTTTGAGCACCTGAATACTCAAAGGAC
100039428|F|0		TGCAGAAAAGTGCTCATTTGTATTGTCATTGTTTGGTTCAACAATTTTTTAGAAAGTTCAGGAAAAAGA
100048771|F|0		TGCAGAGTAAAAAAGCCCCTTGCGTATCAAATGAGACTGATTGTTTTTCTTGAATCAAATGAGTCCCAA
100024888|F|0		TGCAGCAACAATCGGTATAAAATAGACTGAACTCATTTACAGATCGGAAGAGCGGTTCAGCAGGAATGC
100016923|F|0		TGCAGTGCAACTCCTTATTTACGTGGGAGCTGTAAATGTTTTACAGATCGGAAGAGCGGTTCAGCAGGA
100058991|F|0		TGCAGACACTAATTTTATCAAGTAGTGGTTGGCAAACTGCTTTTTACCTCAAGGCAGTTTGCTCTTTCA
100051903|F|0		TGCAGCTAATCTTATTTTTATTTGGAATAAAAAATTTATAAAAAAAATACAAATGCCAATACTCGTTTT
100044040|F|0		TGCAGTACATAGAAACAATTAGACTAAGGAAGACTTGCAAGATATATATAATAAAGCAAAGTGTTACAG
100063551|F|0		TGCAGAATATATATGCACAAAACTATATCATGCGTGTAGCTAATGCCTTGGGTCATAATTTTTTTGGTC
100046361|F|0		TGCAGCACAATCAACTATGGAAATGAATTGCCTCTGGCCCAAGGAATCAATTTCGGCTAAGTGGAGACA
100017685|F|0		TGCAGAAGCACTTACTGGGATCAACGTCAGTGCCGACAAGTTCCAGAACGACATTTCTGCCAATCTTTT
100021350|F|0		TGCAGATTATCATTTGGTATTTTCAAGCTGAGTTGTCAAATGAGAAGGAAACCTCACTGTTGTTTCTAA
100047352|F|0		TGCAGATTTTTAGCAGTGTCGTGTATAAAAACTATCATTAGGGTAATTTTGTCTTTTCAAAGTCAACTA
100038507|F|0		TGCAGTCTATTTCAGCTAAATATCCAATTTGCTCAAAAACTATCCAAGACTAATACACTAACAATAAGA
100038628|F|0		TGCAGCCACAGACAGTGCTCAAGCCTGTGTACAAATCATTTACAGTACTTACAGATCGGAAGAGCGGTT
100059476|F|0		TGCAGGGATCTTTTGAATGTTGAAGGGATCTGTTGAATGTTGACACTGCCAGTTCGCCACTTGCACACA
100081837|F|0		TGCAGTAAAGTAAAAAAACACAAACGTTAGGTCTCTGCCGGTGGAAGAAAGATTGATTACAGATCGGAA
100047690|F|0		TGCAGCAGCGCCCATTGATATATATAAAGAGGAAAGATTACAGATCGGAAGAGCGGTTCAGCAGGAATG
100051250|F|0		TGCAGTAGTCACTGAACAAAGCGATGTTCATGCCAAAACCGAACTGCCAGTTGCCAGAGCAATCCCTCA
100048635|F|0		TGCAGCTCCACTTCTGATAATCTCAATAGCTTTTGAGAACTCAAATTATATTGACAGCTGGTGTTTTTT
100022542|F|0		TGCAGTCGTTTTACATAATGTGTTGGAACAACTAGGTTGTCATACTGTAAATTATTGTCTTCAATCATT
100039911|F|0		TGCAGCATGCTGTTTCTATCACGCAGCTTATTTTGATCAGCATCTCTAATCGTCGCCTAAGGAATGATT
100018022|F|0		TGCAGTCAGTTGACCCCTAGGGATGTTTGGTAGTATTGACATCTAACAGTTAGTTTTATGAATTCTGGA
100044863|F|0		TGCAGCATGAAGCTGAAATAATAGAAGAGGGAAAGAGAGTCATTATGAGTAGTGATTCAGTGAGATTTG
100028716|F|0		TGCAGCATGAAATCATATTATGTGTTCTGAATTTTTTTCATTATCAATGATTGATCAATTTTACAGATC
100008878|F|0		TGCAGAATGAAAATAACGTTTGCAGTGGACCATAAATAGATCGAGCGGAAGATTTACAGATCGGAAGAG
100071277|F|0		TGCAGTTCTCAAGTTCATAGTTGATTCCACAGCGTTGGGTTTTCTTTCTCACATCCGAGGAGGTTGTGC
100041028|F|0		TGCAGTACAAAAAAAGATGGGAATTGCAATCTCTATACAAAAATACATTTATTTTACGTACAACTTACA
100198628|F|0		TGCAGCACAGAATGCTTGGATTTACAGATCGGAAGAGTGGTTCAGCAGGAATGCCGAGACCGATCTCGT
100018948|F|0		TGCAGTAGTGCGCATATCTTTAGATACATCAGTTGGAACTTTAGAATTCAAATATTGTTCTGACATTTA
100062508|F|0		TGCAGCTCAAGGGACGAGCTTGACGCCGTTTGCTCTGCCGTCTCTAACCTCGTTGCCATTTCATTCTCA
100072566|F|0		TGCAGTTGCCATAATTTCACATTCAATAATGATAATGGGTAACCAATAGGTATTTTACAGATCGGAAGA
100035771|F|0		TGCAGGAGGCTGAAAAGCATCAGTAGTTGCCTAGTGGGAGTCGCTTTTGAGTTGAAAATCGCGTTACAG
100042667|F|0		TGCAGAGGTGACACTCCCCTTTAGTTCAGGCCTGATAAGACTCCTCCTCTTTTATCGGCCAAGGCAGCT
100058224|F|0		TGCAGTTTGCTTGATTTTGACCGCGCAGCCTTCTTAGATCCAAGCCCAGCGGACAGCCACTCGCAGTTT
100176861|F|0		TGCAGGCTAAGCAATAGATTTTTACAGATCGGAAGAGCGATTCAGCAGGAATGCCGAGACCGATCTCGT
100038518|F|0		TGCAGAACTTTCCTATCAAAGCCTAGGATCAAATCACTAATGCTAGTGTATGCCCCAATTACCGGTTCC
100201564|F|0		TGCAGACTGAAAGCAACATGCACTAGATGCATTACAGATCGGAAGACCGGTTCAGCAGGAATGCCGAGA
100067719|F|0		TGCAGCGTAGGGGCTGCCCCAAAATGCATCAGACTGATTGTCAGGTAATCAAGGTTGTAGTCTTGTAAG
100133284|F|0		TGCAGTTCTACTTTTCAAGAGAAAAAGAAATAGTTGATTACAGATCGGAAGAGCGGTTCAGCAGGAATG
100053472|F|0		TGCAGCTGAGTAGTGTCCAGGCCCTTCCTTGATCAAAGTAGATAGACTTGGGCCAAGTTTAGCCTACTA
100067197|F|0		TGCAGAGATTGATCATCTTCTGTACTTCCTGTGCTCCTTATAATTGGATTTTTTTTCTTTTTTTTACAG
100051426|F|0		TGCAGTTTTACAGCTAATATACTTATTATGCTTCTGAGCAGGAAAAAAAAATGTTGATAAACTGCTGTG
100016171|F|0		TGCAGGAACCAGAAAACAGTTATAAATGATTCTACAGTTCAATATCAATTATTATGTGATCAAAAGAGC
100035956|F|0		TGCAGCTATCAACTGCCAGGTTTGGGGTTGATAATTGTGATTATCTCTAGTTCCTGAAAGCTGAGTCTA
group 2
100127072|F|0		TGCAGGAACTGTTGACAGGGCACAAATCCACTGTGGCCGAATTTCTTTCTAAGAATTATGACTGGGTAA
100041304|F|0		TGCAGATACAATAAAAAAGAAATTCATGAAAAACTTACTGAATTTGTGAGCAGGTACATTTGCCTTCTG
100049416|F|0		TGCAGCAGCAAGGTCGTGTGAACTGTGAAGTCGTTACAGATCGGAAGAGCGGTTCAGCAGGAATGCCGA
100053019|F|0		TGCAGCTGTTATAAAATACTTATTATAATTGTTGTTCTTGCTATTATTGTTATATATCTATAACACATA
100023586|F|0		TGCAGAAATAAATGATCATTCTCCTCTCCCATAAGCAACATGAAACAGTCAGGTATTACAGATCGGAAG
100027164|F|0		TGCAGCATTCATTAGCAATATGTTATGCGTATGAGGAATAATTTATTGGGATTGGCGCTTCACAAACAA
100030003|F|0		TGCAGCAGCAGCTGCATGTTTCATGTTTATATATAAGATAGTTGAATTGGCAGACATCAAAATCTTTGT
100047634|F|0		TGCAGCAACCACCTTACCCATAGAATTTCTAATGACTACCCCCAACCCTGCCTTCTGGTTTGAAACATT
100049170|F|0		TGCAGAGAGCTGAAGTTGATACAGTGACTGGTGGGAGTTGGGACTAAAATATCTGTTTTCGCAAAATCT
100052363|F|0		TGCAGTATTTTTTGTCCCAGCGGATACAACAGGGCATGAATAGTAAGGCCCATTATTTGTGATACAATC
100005393|F|0		TGCAGATCCACAATACCGAGGACGTGAATATAAATCTAAACCAACTACATCTCGTAATATTGTTTACAG
100010655|F|0		TGCAGAACTCGCATGTAGTGTCCTCGCTGATGCCATGTGATTGTTTCAGTTACTTGTCTAGTGGTTTAG
100048020|F|0		TGCAGTATACTGGGAAAACAACTTTTATATACTTGTGTCTGTACAATTTGCCCCGCTTGATGCTGTAGT
100015968|F|0		TGCAGTACGATTTCTGTGAGAAAGTGGGTCTCTTTTATTACAGATCGGAAGAGCGGTTCAGCAGGAATG
100032019|F|0		TGCAGCATACTTCAATTAGTTGGATCAAATATGTTTACAGATCGGAAGAGCGGTTCAGCAGGAATGCCG
100178883|F|0		TGCAGCTGGGATTCTTAGTTTTTTACAGATCGAAAGAGCGGTTCAGCAGGAATGCCGAGACCGATCTCG
100033643|F|0		TGCAGCCTAACCAGATTTCTGTGTTGAAGCTTGGCAACCAAAACGACCTCATTCTTACAGATCGGAAGA
100031642|F|0		TGCAGCAGTAGATCTCATTAGGACCCATTTTATAACTGTGTGAGAGAGCGTACCCTACGTTACAGATCG
100023287|F|0		TGCAGTCTGTACCTTACAGATTCTGTAAGCTAGTCGAGTCCTAAATAAAATATGTTTATCACAGTCGGC
100022752|F|0		TGCAGCCGTAATCTAGATGGGGTTGTAATGGAGAAACTCCAAAATTTAGATGGCCAAAATAAAAATGTT
100038366|F|0		TGCAGTTTTTAGTTCACAAACCCTTCGCCCTTTTTCTTTTCTTTCCCTAGTTCTGGACAGTTTTCTAAT
100192535|F|0		TGCAGTAAAGAAGCAGTTCAGAAGTTACAAATCGGAAGAGCGGTTCAGCAGGAATGCCGAGACCGATCT
100021344|F|0		TGCAGTCTCCAGAAAATGTGGGCCAAGTAAACCCACCCAACAGAACCTTTGTTACAGATCGGAAGAGCG
100038927|F|0		TGCAGGTGAGCTTTCAGCGTCATATGTATGTACAGCTATTATTAGCAGATCCATATCACAAATGAAACA
100022759|F|0		TGCAGTCGAGGTTGACTTGCCATCGCAATAGACTTCAGCTTATTTTGAGCAACAGAGAGAAACTAGGAA
100038792|F|0		TGCAGGTAAAATATATCGCAGAAGCTTACTGGATTTGGATTGTTGTGTGGAGCTAGTTTCGCATGCTTG
100106070|F|0		TGCAGAAACTAACATCGTCAAACTGCTGACTGATTACAGATCGAAAGAGCGGTTCAGCAGGAATGCCGA
100030419|F|0		TGCAGCAGCAGCAGCAGCGATCAGCTCAGTATATTTTATTTTACCAGAGCAGTTATTTTTCTCTTTCTT
100012707|F|0		TGCAGAAACACACACATGAAGAGAGATTTTTATCAACACAGTATCAACAACCAAGTTTACAGATCGGAA
100131736|F|0		TGCAGAATCCGCAATTATTTTCTGTGGAGGCGTTGGTTATCTATGTGCATTTTGATACTTACAGATCGG
100051917|F|0		TGCAGTTCTTGTTTAGCAGTTGGGTAATTTCTGGGGAGTTGTCTGGGATCATAACCTCATTGTTGGCTG
100063215|F|0		TGCAGTCTGTACCTTACAGATTCTGTAAGCTAGTCGAGTCCGAAAGAAAGGGGGCCAACACCAACGGCC
100017682|F|0		TGCAGAAAAATAATACATGACGACTAATGTACTCTTATTACAAAATTCTTAGAAGTTACAGATCGGAAG
100037372|F|0		TGCAGTTTTCCCACAAGTCATGCCAACGTGTTCCTTGAGGCAAGGCAAAGCAAAGCAGTAATATTTTTA
100033171|F|0		TGCAGCTAGCTTCAGCGAAGACTCAAGAAATTTTTTCTCAAGTCCAAGTCTCATGGTCTCCATAGCTCA
100019780|F|0		TGCAGGTATGCTGGTGCTTATTGTCCCTTGCTTTTTACAAGTGGAATATAAAGAAAAACCATGCTTCTT
100017387|F|0		TGCAGGATCTTGTCTGTATCTTCCTTCATAAAATGCTATTGAATCTCTTTTTTGTTCCAATGCTGGTTT
100168007|F|0		TGCAGAGAGAGAGAGAGAACACTATTACCTTTCCCTACAAAAAAGTTACAGATCGGAAGAGCGGTTCAG
100008127|F|0		TGCAGAATCCTGGAACCAACAATATTACTCAATAGATATAAAAGTTCCTCAAGCTGCTATATTTTACAG
100034641|F|0		TGCAGTATGACAAAACAGTCCACTAACATTGTAACTTGGGAATACACCCATAATTTCACAACAATTTAC
100122609|F|0		TGCAGAAGACCGTGTGGTAGTAGTGAAGAATTACAGATCGGAAGAGCGATTCAGCAGGAATGCCGAGAC
100051658|F|0		TGCAGCCGCTGTGTTGAAAGTGGTGGCAAGTGTGGCTTCGATGTGGATACTTTCAATGTCAAGTGCTAT
100049547|F|0		TGCAGCAATCCAAGAGCAAATACTGGCAAGACTACCTGCATATTACAGATCGGAAGAGCGGTTCAGCAG
100044707|F|0		TGCAGTTAGGTGAAGATCCAACGAGCTATTTATAGTAGACGAGACGCATGGGAATTGTTCACTTTTCTT
100045193|F|0		TGCAGCGGCAGAAATATGGCTATGGGAAGTGGGTTCATGGAAAGCAATGGGTCGCTTGCAGTCTCACAG
100027833|F|0		TGCAGGCTATCTGCTAACACTAGCTGGCTCTTGTACAGTTGTACTTATCTTCCCAAGTCTTTGATGGAT
100042899|F|0		TGCAGCTTGGGACTTAGATTTGTATAGCAGGCTTTGCAGCCAATGGATCTGGAGAGATTGATCCTAGTA
100132096|F|0		TGCAGAACTTGAAGAACAAATGCACCAATCCAATTACAGATCGGAAGAGCGGTTCAGCAGGAATGCCGA
100203143|F|0		TGCAGAACAACGGCGTAACAGTCTACTTACAGATCAGAAGAGCGGTTCAGCAGGAATGCCGAGACCGAT
100007832|F|0		TGCAGAACAGTACAGTGCTTTAGAAACAAATAACTTGTCAATCTCATTGAGCATCATGCATTTACAGAT
100172963|F|0		TGCAGTGACTGCGGACCCACAACCAGAACCAATTACAGATCGAAAGAGCGGTTCAGCAGGAATGCCGAG
100007398|F|0		TGCAGTAAGCGGTAAGCCACTTCTAGTTCTATTCTATTCTTGCACAATGATTTGGAGATTTACAGATCG
100096700|F|0		TGCAGGAAAGAGGAAAAGAGAGAGAAAAAGAATAAAAAAAAAACAAAGAATCTGATATCACTTTCTTTC
100002668|F|0		TGCAGCTTGGATAAGATAAAACCAGACCCACTGACCTTTTAGCATTATTTCACTTTACAGATCGGAAGA
100160311|F|0		TGCAGGGTCGGTCATCGGTTGCCTCCTTTTGATGCTTTCAATGGTTACAGATCGGAAGAGCGGTTCAGC
100019782|F|0		TGCAGATATTGCTACGTTGTGTAGGTCTCTTGAAGAGCATTCCATTGCTACAAAATTTACAGATCGGAA
100030733|F|0		TGCAGGAACTTTCCTCAGACTCCTTTGATGGAGTAACCCTTCTGTCGCACTTTTATGGACTAAACTTTC
100025561|F|0		TGCAGCCAGCAGCCTGCTTCATTATACAAAAGAAAAAAAATAGAACCACCACTAGTTTACAGATCGGAA
100095610|F|0		TGCAGAAAAGGATAAGGTTTGTGCAGCTTCTGGTGTTTTCACACCCTTACAGATCGGAAGAGCGGTTCA
100124699|F|0		TGCAGTCGAATCATTTGAAAATGTGAATAATATTACAGATCGGAAAAGCGGTTCAGCAGGAATGCCGAG
100020689|F|0		TGCAGGATTTGCTTGAAGAAGGAGAAGTTTCTGCTCCCACAAGTGTGTTTTGCTGCTCGAATATTACAG
100015129|F|0		TGCAGGTAACATAAAACGGCACGCGGTAGTGTTTATTATCATGAAACAAGATAATTTATTACAGATCGG
100189388|F|0		TGCAGTTGAAAGTTCTGGATGAGGTATTACAGATCGGAAAAGCGGTTCAGCAGGAATGCCGAGACCGAT
100055320|F|0		TGCAGCTGCCGATGGTTCAGTCTAACCAGCGGCCTCTTTTGGTGGCTTTTCAGCCCAGAATCTGAGGAA
100029986|F|0		TGCAGATGGACTCCTTTGACATATAAAACATTTCCACAACGCCTTCAAGAACGGTAACAAACTAAACGA
100060935|F|0		TGCAGAGGTGGGTTGAGGAAAATGTGACTTTGACACATAAGAATAATGACCTTCATACATACGAGAGGG
100032422|F|0		TGCAGAAACTAAACAAACCTATATATGATTGTTGACAACATTTTTGGATGCTATAGAGAGCAAACATCC
100058317|F|0		TGCAGCTTTGAAAAAATGTGGGTCCATTTGCGACTGCTTACAGATCGGAAGAGCGGTTCAGCAGGAATG
100035564|F|0		TGCAGCAAAAAGTAATAATAGAGAAATTATCAATTATATATTCTTACAGATCGGAAGAGCGGTTCAGCA
100019944|F|0		TGCAGGTTTCTGGTCCACTTGATCATAAACCTGAGGAGAATATTGTGGGAAATGCTCTGTTTCGATGGC
100015786|F|0		TGCAGCCTACCCTACCTTGTGTACACAATAATGACTCTTTAGGTGGACTGTCCTAATCTTACAGATCGG
100124039|F|0		TGCAGTGTGGATAAAACAACTTATTGATTACAGATCGGAAGAGCAGTTCAGCAGGAATGCCGAGACCGA
100022302|F|0		TGCAGACTTGAAATCCACAAACTTCAATTTTTATGCTTTTACAGATCGGAAGAGCGGTTCAGCAGGAAT
100083499|F|0		TGCAGAATATTATGAAGGACGCGAACTTGGAGAGGTAATGCTTGCGATTTTACAGATCGGAAGAGCGGT
group 3
100189611|F|0		TGCAGTTCAGCCTTCAAGTGCTTACAGATCGGAAGAACGGTTCAGCAGGAATGCCGAGACCGATCTCGT
100071486|F|0		TGCAGATAGTAGTTCTTTGGCCGCGAGTGTTCCTATTGACGCCCCCGTTGAGAGAAATCAATCAATCAG
100045608|F|0		TGCAGACCTGAAACCCATCCTCTTTTACCATATTTTATAGTTACAGATCGGAAGAGCGGTTCAGCAGGA
100022753|F|0		TGCAGCCAAATATAACAGTGCAACCTCATGTAACGAGGAGTGGGAAACACCCTCTTAGAAGATAAAGCT
100051472|F|0		TGCAGCCAAGAAACTAACCGAATTGGCCTCCATGGATAAAACAATAACTCACATGCCCTTCCTAAACTT
100026356|F|0		TGCAGATAGTTAAACACAAACTTCCTAGTTTGAAACAACCTTCCCGCATGAAATAAAATTTTACAGATC
100016544|F|0		TGCAGTTATGATGTATCCCCCTCTGATTTTACCTACAATGTAAAATAAGAATCAGAAATGAAAATGCGC
100006676|F|0		TGCAGTACGCATGCATGCAGTGTGCACGTGCATGAAATACGCATGGCTAAACATGACCATCTCAGTGCA
100012440|F|0		TGCAGCATGAAAACATGAATTCATAAATGCAATACATTTATGGAAAACAGTTTATAGGAATTTATGTAT
100032634|F|0		TGCAGCCTTGACTTTAGTAACATGCAACTTAGATTTTTTCATAATTTGTTAGTTCTTATTGATTTTCCT
100046012|F|0		TGCAGTTGGGATCAATAGATATTATCCCTGTCAAGGAGTTGGGTGAAGGGGAATGTTGGTTACTGTTTA
100057174|F|0		TGCAGTAAAAAAATTATCAGACAAAGAATAAGAACTGTCCAAGAACGACAAAGCTACAATTACCTAACA
100008980|F|0		TGCAGGGAAAAACACTAGTATCTTGGAATGCCATGATATTAGGTTATGCACAGAATGGTCGTGTAAATG
100025747|F|0		TGCAGTCAAACTTGGGTCTTCAATGTACTCACATCCTTGGTAGGATTTCTCTCCTTCAAAGATTACAGA
100034204|F|0		TGCAGATACTTGCAAATGATCAAAGAGGGATGAAGAGAAGGAGTTGGACCGCCAGCATTACAGATCGGA
100094640|F|0		TGCAGCATTGTTATGAACTATCAGTGGCAACTTGTCTGGGTGGAGTATTACAGATCGGAAGAGCGGTTC
100041651|F|0		TGCAGGTAAATTTTCGTTCTCACAGTCAAGTAGAGAATAAGACAGTAGCGAGAATGCATATAAAACATG
100050684|F|0		TGCAGCTTTGTTTCTGTTGTAGATGTTGTAGTTGGCATCGTGTACTATCTCATTTCTTGGACTATTGGC
100075461|F|0		TGCAGGAAATAAGGCGAGTGAGAGTGAAGAATTGATTACCACTGAGTAAATGCGAATGAAGAATGGAGA
100028297|F|0		TGCAGTTAACAGTGATCTTTTGCTCACTACAATATATTGTTCTTACAGATCGGAAGAGCGGTTCAGCAG
100036227|F|0		TGCAGTCACGAGCATTATCACGGTCATCGTGTCGCAGATTGCCCCAAAAACAAGATAAATCAAATTGAC
100043042|F|0		TGCAGAGGCAGTTTCTGAGTTTTGGCAAGTTGTCCAGATTCCTCCGGCCAATTCTAACTTTGACCACCT
100132285|F|0		TGCAGAAATGGACTATGCTGGACAAGTGGGGGTGGGACATTTCCATCACATATTTTTTGAAGGTTGCTT
100064349|F|0		TGCAGCCCGGGTTAGCCCACTCTTACCTTCACCCCTGAGTACCATCCAAGAGCTATAAAAATAATAGTT
100023617|F|0		TGCAGATATTCAATGATCAACTGAGTTGATAGTAACTTCTCTTACAGATCGGAAGAGCGGTTCAGCAGG
100034461|F|0		TGCAGGTTTTGTGTTTCCGAACCAGTAACTGCACAGTTGCTTCTGGTAATGTTTGTTTGTTTCTTTGTT
100045101|F|0		TGCAGCGGGCAGCCAAGCAAACGAAACTCGTACATCATCAACACAAGTTGAGTTAGGTGCACACAGCTC
100019979|F|0		TGCAGATACGCCATCACCTAATCCTTATTATGATGTCGAAAAATGACGGTAGCTGGCTGCGACTTGCCC
100032860|F|0		TGCAGTCAAATTACAGCATTTACAATGGATCTTGTAATGATCCTAGCACATCCATCTTGTGTAATATAT
100002391|F|0		TGCAGTCTGTAGCTTACAGATTCTGTAAGCTAGTCAAGTCCCAGTTTCAGCACTTTACAGATCGGAAGA
100194247|F|0		TGCAGGCAGAGGAAGTCAGCACCAAGGCTCTTTACAGATCGGAAGAGTGGTTCAGCAGGAATGCCGAGA
100012080|F|0		TGCAGTAAGAAACGAATCAACCCAATAGATTAGTGGCATTTTTACACGAATTACAGATCGGAAGAGCGG
100054492|F|0		TGCAGCCCAACACTCCCCAACAGATAATCATATTTACAGATCGGAAGAGCGGTTCAGCAGGAATGCCGA
100170482|F|0		TGCAGAAAAAAATGTCTTTACGGCGACAGGTGAGCTTAGGGATGGCAATGGGGAGGGGAGGGGAGGGGA
100037287|F|0		TGCAGTGTCAAAGATAGGTATATATATACGACTTTTAGGCCCTGTTCCATATTGAAGTTGGGCAGAAGT
100032803|F|0		TGCAGAAGGTGTGCTTGCAAATTTTGAATAATGTAATTCTTTTTGTTCCTTGAAGCCTTGAATTGTTTT
100028851|F|0		TGCAGGTGGTTTTTTGGACCTGGTAAAATCTTTTTTATTTTTCTTGTCTTGTAAACACTACAAAACCAG
100071047|F|0		TGCAGCCAATCGAACACGTGCGACGCAGCAGCAGCAGCGATCTCAGCTCCAACGCGACCTGAACCCAGC
100039713|F|0		TGCAGAGATGATGAGGAGGAGGAGGATTATTTGCTATTTGACAAGCGCGTTATTACAGATCGGAAGAGC
100030868|F|0		TGCAGTGTAAGAGAAACAATATTGAATTGTTTGGTAAACATTAGTAATTGTAGCTTAGGAGTTACAGAT
100020416|F|0		TGCAGCAGTAAGTAAATGGATGAACAATGGGAGCAACAATGGGAGCAACCAAGTACTCTGCAACTTTTT
100035869|F|0		TGCAGCAAGCTTGATTGTAGAGACTGATTGCAAAGATTTGGCTGAGCTAGTCAACAACACAAAGGGCAG
100046467|F|0		TGCAGTGATCGTCACAAAGCGTGATACTTTTTCTCATCATTTACAGATCGGAAGAGCGGTTCAGCAGGA
100040431|F|0		TGCAGGTGTCAGAACTTGTGTAAGCCCCTCACTCAGTGAAGCCATTTCCATAAATGAACTCACTATTGA
100025876|F|0		TGCAGACATATAGATCGACAGATACTAGTAATCTAGAACAAGAGAGGGCGCGAAATAACGTGTTTTTAT
100021531|F|0		TGCAGATTGTACTACAGTCAATTGATTTCTCAATCTGGCAGATGGCTGTTGCACCCTCTAATAGTTCGC
100056950|F|0		TGCAGCTACTGCTGCCGTTGATTCTGTAGTCGTTGTTGCTGCCTCCATCGATGTTACTTTTGGATACTA
100032263|F|0		TGCAGTTGAACCAGCTGTGAGTACCAGCTTGTTCGGATCAAATTTGACCTTGTTGCCTCTTATTCTCGC
100015137|F|0		TGCAGCGTCATCAAAACTTGATATGCATACACGTGTGTACAATACAGGAAGAAGAAATTACAGATCGGA
100044812|F|0		TGCAGGAAGAAAGATAATAACACATATCGAGGAACCACATGGCAAATTACAGATCGGAAGAGCGGTTCA
100007244|F|0		TGCAGTCGCTGGAACATGCCAACACGGTACAATTCTGCTAACCACGTGTTGACTTGATTACAGATCGGA
100028596|F|0		TGCAGTGCATTTCAAAGTTTTATATTATGACAGTGTCCATTTACAGATCGGAAGAGCGGTTCAGCAGGA
100029799|F|0		TGCAGATTTTCTCGCTCCGTTGTCTTCTATTATGCTTTTTCTTTTACAGATCGGAAGAGCGGTTCAGCA
100141265|F|0		TGCAGAGGTACTCCTTCTATTTATTGTAAGGTTTTACAGATCGGAAGAGCGGTTCAGCAGGAATACCGA
100059880|F|0		TGCAGGATTTGCTGCATAGGTTTTAGATCGAGAAAGATTGAGAGAGAGCGAGAGCGAGAGCGTAGCCTT
100021371|F|0		TGCAGGATTAGGTACCTCCTAGGATTATAACCAATGTGTATAGGCAGCCTTCATCTGAAACAATCTCCA
100086765|F|0		TGCAGGGGTTTTAGATCGAGAAAGATTGAGAGAGAGCGAGAGCGTAGCCTTGTTTGGTCTTTTTGCTTG
100144566|F|0		TGCAGTGGTGGATTGATAAGCACAACACCTTACAGATCAGAAGAGCGGTTCAGCAGGAATGCCGAGACC
100022138|F|0		TGCAGAAGCACCTTGGGATCATGGGATCCAGCACTTTACAGATCGGAAGAGCGGTTCAGCAGGAATGCC
100031910|F|0		TGCAGGTCAGTGGGTATCCACATAAACCAGAAAAAAGCAAAAAAAGAGATATATATATAACGTTGGCTT
100063365|F|0		TGCAGAAATGGCCAGTCCGTTTCCGTCCTAAGTGATGGTAAAAAATTGTTTACAGATCGGAAGAGCGGT
100031062|F|0		TGCAGGGGAAGCTTTGCAATTGTAAAATCACATTTTCATAAAGTTGAACCAGAAAATATTCTCCATTTC
100019888|F|0		TGCAGAGGTATGATTAGGCATGTAAATACATTGGATTTTATTTTTTACAGATCGGAAGAGCGGTTCAGC
100029662|F|0		TGCAGCTGGTGCATGGCCTACGTACCCACTTTTTGCAACAAGAACAGACATTCAGTAGACAAATAGACA
100084000|F|0		TGCAGCAGCTGACAGTTGGACCCTGAACTTAGGTGCTTCAAAGGAGGTTTTTCACTCTTACAGATCGGA
100075427|F|0		TGCAGAAATTTTCAAATTTTAGCGAGTGTTTTTGGCCAGCGCATGTGCATCCTAAACGACAAGTTTGAC
100016947|F|0		TGCAGGAAACTATTACTGTCATTTTTGACAGATATTCATACCACTTACTGAACCTTTGCTCATTTACTT
100040827|F|0		TGCAGGCCCCAAGGGACCACACATAGGTTATTCCCAGAGTGCTTCTCAGGAGTTCTCTCCTGCCTATGC
100057942|F|0		TGCAGATTATTATTTTGTAAAATGAATAACTTATTTGCAAGGTGGAAAATGGGGAAATGTCGCCGAACA
100040075|F|0		TGCAGACACTATAAAATTGTGATAACAGAAAGCTTCTCCAAATCATTTCTAGTTGAATATAGGATTTTA
100029356|F|0		TGCAGAAGTAGGATTTATAATGTATCAAGTGCAGAAAAGTAAGGAATATGCAACCAACTTTCATCTAAT
100015661|F|0		TGCAGCTAGCTGGGATGGAAGATCTCAATCAACTAATGATTTTACAGATCGGAAGAGCGGTTCAGCAGG
100038764|F|0		TGCAGCTGTTCAATGTAGAGCCCTGTTCACCAACCCAAATAATTATATAACTACAGTTACAGATCGGAA
100138734|F|0		TGCAGCCATAACCCTCAGAATCAAATTACAGATCGGAAAAGCGGTTCAGCAGGAATGCCGAGACCGATC
100006400|F|0		TGCAGCTACCTCTGTGCTCAATGAGGGCTAACGTGCAAAACAAATAAAATACAGAAAATATTACAGATC
100132495|F|0		TGCAGAAACCATAGTGTTCCAATGATTTACAGATTGGAAGAGCGGTTCAGCAGGAATGCCGAGACCGAT
100015139|F|0		TGCAGATTACCAGGAAAGCTTGGTGGGTCGCTTTTCCAATGACATTGGCTTTCTAAAATCTAAATTACA
100007836|F|0		TGCAGACACAAGATGCAATGAAAAGTAAAATACTATTACAGATCGGAAGAGCGGTTCAGCAGGAATGCC
100023108|F|0		TGCAGATGTTTGTAGATCTCCTAGTTACCAACATATGATGGACAATCTGCCTCAGCAAGACTTGCCAAA
100028691|F|0		TGCAGAAAACAGCCACCAAATTGTCTGAAAAACATAATTGTCCAAAAAATTACAGATCGGAAGAGCGGT
100026008|F|0		TGCAGAGAAATCTTCTCGCTTCACATTAGTTCCTTATTACAGATCGGAAGAGCGGTTCAGCAGGAATGC
group 4a
100117621|F|0		TGCAGGATGTAAGCTCATCAACAAATTACAGATCGGAAGAGCAGTTCAGCAGGAATGCCGAGACCGATC
100031005|F|0		TGCAGCTCATCTGCACTGACACACTTTAGTCAAGCTGTTAGAATAACCAACAATGAAGAAACTCCAGAA
100193587|F|0		TGCAGGGGACGGGCTACTGTCACCCACAAGGCCACAATTATCCTTTTAGAACCCCTTTTTGAATTATGC
100057714|F|0		TGCAGAGGTTGATAGCTGACCCTGCTGCTTTCTTTCATTTTTTTCCCCTCATCTGATGATATGTGAGAA
100012964|F|0		TGCAGAAAAGTGCAGCTTCGGAGGGACACCTCTGAAACTTCAAAATGAATTCTTACAGATCGGAAGAGC
100018916|F|0		TGCAGTTTTGAGTATTCATCTGTTATAAGTTTTTGTGCTCATCAATTGATTTTCTTTACAGATCGGAAG
100117401|F|0		TGCAGGCCGCGTACACACAGTGATGCGAAGACTTTTAAGGCTTACAGATCGGAAGAGCGGTTCAGCAGG
100042030|F|0		TGCAGCACCCTATGCTCAGTCTCTCGCCGCACTGGAAGTCCCAAATTCCCCATCTTTCCATGCACCGCC
100010953|F|0		TGCAGCCTTCACATACTTCTATTCTCAACATGTAAGTCGCCGAAGATGATTTACAGATCGGAAGAGCGG
100060318|F|0		TGCAGGCTTACTCGTCACATGGATCCCATTTACATTGGCGTGTATTTATTTGTTACATTGCATCAGTAT
100189578|F|0		TGCAGTTCCAATATGTTTTGACATTCTCTGTTACAGATCGGAACAGCGGTTCAGCAGGAATGCCGAGAC
100028261|F|0		TGCAGTTTTGTGTCCTTCAAATTTCGTAAGCAACATTGGACATAAGTCCAACTAAACGAGTGTGACCTT
100006791|F|0		TGCAGTCTGTACCTTACAGATTCTGTAACGTAGTTTTGTCCTATGATTGATGTTTACAGATCGGAAGAG
100023780|F|0		TGCAGAAAAGAACTAGAGTTTCCAGGCCCAACATTATTACAGATCGGAAGAGCGGTTCAGCAGGAATGC
100018232|F|0		TGCAGTATTCTGTTCATTTGTACTTGTTTTAGCAGACTGGTTATTGATTAGTTACAGATCGGAAGAGCG
100049644|F|0		TGCAGACTAATTATCCATGTATAGTCCTTTTTTCGCAGGTGCAAACAGTGATGGTTACAGATCGGAAGA
100017592|F|0		TGCAGAATTAGTAGAAAATGGAGGACATGGTTTAGATTCTAGATCAGAATTACAGATCGGAAGAGCGGT
100020855|F|0		TGCAGGATCAAATCATCAGTGCGTTGGCAGGAATTTCGGAACTGATTCTTCTCAATTCAATTAGTTGCA
100044607|F|0		TGCAGTCTGTAGTTTACAGATTCTGTAACGTAGTTTTGTCCTATATCCGCAACTCTTTTGTAGAGGTTG
100166764|F|0		TGCAGATCGATTGAGAGAGTACGTGATTACAGATCGGAAGAGCAGTTCAGCAGGAATGCCGAGACCGAT
100098061|F|0		TGCAGAGCTGATTTTTTTTTTGCGTAAGCATTTTCTTTTCTTATTTGTTATTTTTTTACAGATCGGAAG
100018264|F|0		TGCAGAATCGGAAAATACAGCTAAAAACAGCAAGAAAAATACTAGAAAAGATTCTTTTGAAATTACAGA
100044015|F|0		TGCAGGGATTTATTATACGAGAAAATTAGATATGCGTCCAAATTTACAGATCGGAAGAGCGGTTCAGCA
100027944|F|0		TGCAGGGGCAGTTCTTCCTCTAATCACAGATGGTCAGGCTGAGGTGCTGTACCTATACTTTCTTACGTT
100072821|F|0		TGCAGCAATCACATGCCATGTGATAAAGTTTCTTTTTGAAGAAGCAGGCATCATTTTTTTTTTACAGAT
100129101|F|0		TGCAGCAGCGTTGTGCAAGTTATTACAGATCGAAAGAGCGGTTCAGCAGGAATGCCGAGACCGATCTCG
100069956|F|0		TGCAGCTTGGGTGTAAACAACCTAGGGTATAATGTAAAATATTACAGATCGGAAGAGCGGTTCAGCAGG
100050926|F|0		TGCAGGGAAAGCATGGTAGAGAGATTCGTAGATCCAGAAAGTACCCGTGCCCAAATCATTTGACATGGC
100021719|F|0		TGCAGATTGGGCCTTGCCCGCTGTTGATGGAGATTCCTATTGGAATTGAACATCTTACAGATCGGAAGA
100010720|F|0		TGCAGATATTGAGGAGGATTACTCAAAGATTGCAAGTCAAGTACTTCTTCTTTGCTTTTCATGAGTACT
100031263|F|0		TGCAGAAGTTGTGTATTATAGAAGCTGACTCTGAAGCGCTCAAAGAGCTTATGAAGCTAAGGCAGTTGA
100029460|F|0		TGCAGTTGGATAGCCTTGACCAGTCGTGAAAAAACATTGGGAAATTTACACCAATAGCCATAAAAATTT
100053490|F|0		TGCAGGGATGGTATCGGGAAGTATCAAGCATGCGAAGTGACAGAAAAAGAAAGTGCCAGTCAAAGAAAC
100031304|F|0		TGCAGCCTGCTGTGGTAACTCAAGATAATTGAAGCGACTGAATGAGTCCGCAACCAACGAAAATGACTA
100018001|F|0		TGCAGGAGAGCTCAATGGATCAAAGAAATCATGACTTTCATGATCCACGACATCAACCTATAATATGTT
100013831|F|0		TGCAGATATCTCCATTTGAGGGAGCTCCAGTGGAGTTTGATCAGATTTTAGTTCCCGTACGGAAGGACA
100024674|F|0		TGCAGGAATTTGAAGACTTCACACAGTTGCCCGCCAAGTAATGGTAAGGTAATTTTCTGCTGGAATTTT
100163829|F|0		TGCAGCCGAAGAACCTTCTAAAAGTTCTAAATTACAGATCGGAAAAGCGGTTCAGCAGGAATGCCGAGA
100026265|F|0		TGCAGAACTCAAAGATCTCTCTTTCTTCTTTACTTCGCTTACAGATCGGAAGAGCGGTTCAGCAGGAAT
group 4b
100018860|F|0		TGCAGTTCAGGAAAAATACCTGTGATTTGTGAAGCAATGCAATGTAGGCTGTTTATGAATTGTTTACAG
100046879|F|0		TGCAGTCTGTACCTTACAGATTCTGTAACGTAGTTTTGTCCTATTTTGAGTTACCTCGTGGTTGAAAAT
100027154|F|0		TGCAGTAAAAACATGCGTTAGATTGTATCCTTATTTCGACCTTACAGATCGGAAGAGCGGTTCAGCAGG
100065214|F|0		TGCAGAGTCTGAGTTCCCAACCTTGAGGTATTTCTGTGGCCCCTCTTGTTTTTATCTGGAGCTTACATG
100071753|F|0		TGCAGTCCTGCTAGCTAGTTATGTACTTTTTCACAAAGGCAATCGCTGCCGTGGAGCTGTTCCGGCGTT
100025760|F|0		TGCAGCAACTAAGGCTCTATGGGCTCTGTTTATGATTACAGATCGGAAGAGCGGTTCAGCAGGAATGCC
100023005|F|0		TGCAGTTTTGAACTTCTTTCTTTTTCTTTTTCCTCGTTCTCTTCTTTATGGGACGAAAATTCTCTTCTC
100013452|F|0		TGCAGGTGTTGCATACTCAAAGCATATTGTGCATTTATACACCTACCATGGTGGGGATGAATTACAGAT
100027716|F|0		TGCAGAGCAACCAGGGCAGCCAGGAATGAGCTGTTTTTGTTTACAAGACAGCATCCCTGTAAGTTGAGC
100132740|F|0		TGCAGTTTTAGCAAATATTACGTCTGAATTTACAGATCAGAAGAGCGGTTCAGCAGGAATGCCGAGACC
100148000|F|0		TGCAGGATTGTTGCCTCTACAAGAAATTACAGATCAGAAGAGCGGTTCAGCAGGAATGCCGAGACCGAT
100050134|F|0		TGCAGGATATACATACATACATGCATGCCCCGCCTTGTTACAGATCGGAAGAGCGGTTCAGCAGGAATG
100031567|F|0		TGCAGAAGTTATTAGACGTTCAACAATTTTTCACTTGAAAATACAACGAAAGATAATATATGAAAAATT
100050413|F|0		TGCAGTTGGTTTGTCTCAGCCCCATAGTTTGTGGCCGTATGCCATTATATCATTGATTGCAGTTTCTTA
100084126|F|0		TGCAGCTGCTAACAAGCAGAGGGTAATTTGCACCTCCTCATTGTTGTCTGATTGTCTGGTTCCATTTTA
100027978|F|0		TGCAGGGCTGGAACCCGCGCAGCGGAATTTCCCGAACTCCAGACACCAAAATCATTATTACAGATCGGA
100017029|F|0		TGCAGTATTATCTTATGCATACCTACATACAAAGACAATCCTTTCTCATTGAGCTCAATAAATACCTCA
100025995|F|0		TGCAGCTATATTGCAGGCATCATTTGAATTATTTTCCGTCTGCTATTTTATATGTAGCATAATTTACAG
100036625|F|0		TGCAGTGAACAGTTTTGCACGCAGCCCCAAGCTATTGCTTATCCTTCGATCTTTGTCGTTGTCTCTAGG
100026370|F|0		TGCAGCCAATTTATTTTGCTTTTACTCTCACATTTTGCTTACAGATCGGAAGAGCGGTTCAGCAGGAAT
100039754|F|0		TGCAGTACAGTTAAGGACATCAACTATCATCAATGTCATGATGAAAATTACAGTGCCTTGCATTTTACA
100093335|F|0		TGCAGTAAGCTCATAGGTACAGGTCAAATTTTATGTCTTTTTATCCCAATTTTTTTTTTCCTTTGTTCA
100050956|F|0		TGCAGATTTTCATGAATGCTTTATTTACTGCCTGACTGACTAATAATAAATATTGCTGGTATTCGATGC
group 5
100120775|F|0		TGCAGATGTCGCCAACCTTATTATATTACAGATCGAAAGAGCGGTTCAGCAGGAATGCCGAGACCGATC
100037821|F|0		TGCAGAGGGATACACAAATAATTCATGGAACAGGGAAAAGAGTTCTGGATGTTTACGGCGCGTTCCGAA
100015734|F|0		TGCAGTGCATAACATTCTTTTCTTATTCTCGAGTTCATTTTGTCGGTTTGCCGTAACAAATCTCTTCTT
100084555|F|0		TGCAGGCGTCAATATTTTTATTTCTTATCATGTGTGTGGTGATATACCCCCTTTTGCCTTAGCTTTTTT
100130886|F|0		TGCAGAGGAAGAGGAGGAGTATGATAAAGAGGCCGACGAGAATTACAGATCGGAAGAGCGGTTCAGCAG
100168687|F|0		TGCAGACAATTACAATAAACAGCTGTTACAGATCGAAAGAGCGGTTCAGCAGGAATGCCGAGACCGATC
100027403|F|0		TGCAGGTAATTTAAGTGTGCTCGAGTTTCTCTCTCTCTCTATATAGACAGTTTACAGATCGGAAGAGCG
100037354|F|0		TGCAGATTATCCAACACACAAATAATATAAGATAGATTAGGATTTACAGATCGGAAGAGCGGTTCAGCA
100021885|F|0		TGCAGCAGCCACTGTTATCGAAGCAGGAAGACTATTGGTCACAGAAGAAATAGGAAGAGGCAATGGGTT
100045837|F|0		TGCAGTCAATGTTTCATCAGCTCATAACTCATAGAGAAACTCGTGATGGTAAAGAAAGAGAAGATTTCA
100041332|F|0		TGCAGAAACGAAGGAAAATCATCTCCTTTGTGTGAGTACAATGGTGCTCTGTTTCTAGTCTCATGGGGA
100034593|F|0		TGCAGGTAGTCATTCGCATGTTCATATTTTTTGTTCATAGGTCAAATACATACACGTTGACAGTATTAT
100025703|F|0		TGCAGAATCCGCACGGGCACATGATAATTTTGTTCATGTTTTGCGTTACGTAATTTCTTAGCTTAGTTT
100075191|F|0		TGCAGCAGGCTGCCTTTATTTTCTCAATCTGCAACTGGGTGTACAGTTTACGGGGTTACAGATCGGAAG
100026233|F|0		TGCAGGACAGCCTTCAATATATGTAATGATTGCTTCCTCACTAAGCCTTCCTCATCAACCTAACAGGAA
100035629|F|0		TGCAGAAAAATGGCGGCAATCCTTATCCTATAGTGTCAAACTGCACAAATTCGCAATCTGTATTACAGA
100028957|F|0		TGCAGTCGATAACAAAATCAAATGCAGAAAAGTAGTAGTAGAAAAACACAAACTCTTCAAGAATGGCCA
100027307|F|0		TGCAGGTCAGAATAAGTATAGATGAATCTGATTTGTGGAACACACCTCACCTATGTCAAGTACCCAAGA
100032018|F|0		TGCAGGGGAGCACCACAATTGGAGAGGTTAGTAGTTGGAAGCCAAAATAAGTGAAATAAGTACAGCTAC
100073361|F|0		TGCAGAGGGAAACAGGCAGACTTGTTTTGGTTATATAAGTGTGAGGGAGAGAAAAGGTTCTGGTGGCTT
100008705|F|0		TGCAGAAATCCCTTCGTCAAATATCAACTATCCATGTGAAATCAGTCTTTACAGATCGGAAGAGCGGTT
100032194|F|0		TGCAGATTCATCACCTGGAGACTAGTAAAAGTGGAATCGTTACAGATCGGAAGAGCGGTTCAGCAGGAA
100014777|F|0		TGCAGAAATAACATGATTGAATAATTATCTCATCTCCAGTTTTCAGGAAGCTTGCGCTTGATGGACCGC
100032814|F|0		TGCAGGTCATCTTCTAATTCATTGTCTGTTCCTACAGTCTTTGAGCTGGAATCACTCACTGAAAAAGTG
100187960|F|0		TGCAGAAATACAACATTACTTCTGTCAAGACATTACAGATCGGAAAAGCGGTTCAGCAGGAATGCCGAG
100038655|F|0		TGCAGAAGAGGCTTCATACTTGTCAACCACAAAACCTTCCAGACAAATTTACAGATCGGAAGAGCGGTT
100048077|F|0		TGCAGCCACTCTCATTACAGGGAAAAATTATAGAATACTTCTGATGTATTACAATCAATTGATGCATGC
100040488|F|0		TGCAGCTATACAGGACCCCCGCTAAATTTTATATCTTATTTACATGCATAAATTACAGATCGGAAGAGC
100048118|F|0		TGCAGAAAAAATGCCAGATAATAGGAACAGTTGGAACTTTTATATAGCTATGCAAAAAGAAAAAAGAAG
100039004|F|0		TGCAGTTCTGCGAATCATTTTTTTCGGCATCTAACTCTTTCATTTTTCTAATTAGCCCCCTATAAATTT
100057441|F|0		TGCAGGAAAAAAAGGTTGGAGTCTTTTTTTGAATGGAAATGTTATGAAGGCTTCAGTTTCTCATTACAG
100029788|F|0		TGCAGTCTGTTCCTTACAGATTCTGTAAGCTAGTCGAGTCCCTAAGGTAGAGGCTACTCTTAGAATGTT
100041242|F|0		TGCAGCATACCTCACGGCTTCATAATACCATGGTCGATTCCATTCGATTGCCAAACAAGCTTTAGAAAG
100036680|F|0		TGCAGGTAAAAACTAACTGCCAGGCCAACAACAAGAAGGCAACTATCCATGTACCTTATAGATTTTTGC
100050756|F|0		TGCAGTTCCAGCTTAGAAAAACATTCTTACCCGTGTGATTTCATCTCAAGATTCCAATAGATGAATATC
100040754|F|0		TGCAGTGCTGTATTTAGAAATCAGTTTGATGGCTTTTCTGCTCCAAGAAAGTTATGCTAGTGGGTTGGA
100022396|F|0		TGCAGAGGTCACAAGAACATTCAGCAGTCGTTTGTCACCACTAAATATGATTGTGAGAGAGCTTACTGG
100053081|F|0		TGCAGTGCTCAAACCAAAAAAGTATCATCAAATCGACATATGAAGAGGATAAAGGTGCAAATTTCCCGA
100037796|F|0		TGCAGCCAAGACATGCTAACACTCAGGAATAAGTCAGAACTAAATTGTACAATAACATAAGCAGGTTTT
100079027|F|0		TGCAGCTTCCTCAGAAGCTGACAAGCAAAATCTCGGATGGGAGAAATTTTACAGATCGGAAGAGCGGTT
100032978|F|0		TGCAGTGTCAAGTACAAACCTGGTTTGTGTCTTCAGTTAGGATGTCGACATCATTACAGATCGGAAGAG
100023198|F|0		TGCAGTTTTCAGTTTGTGCACATCCACATATGCGCAAACAAACTAGTTCAGTGATGGTTGTAGGTCGAC
100052805|F|0		TGCAGCAGCAGCAGCATTGCTGTAGAATGCATAATTCTGATCAGCAGCTTGCTGATGAGACAAAAAATC
100051859|F|0		TGCAGTTAAGAAATTGAGATATGATTGGTGTTCCGTGATCGAATCGTGCAGAGGACCCTACAATATCCC
100041457|F|0		TGCAGCTAGGGAGAGCTTTTAGGAGTTTTGATTCTGAGTGTGAAGTACTGCGGAATGTTCGTCATCGAA
100184433|F|0		TGCAGATACTCCTTTTGCACCTTCATTTATGACTTACAGATCGGAAGAGCGGTTCAGCAGGAATGCCGG
100041606|F|0		TGCAGAATATTTCTCATAATAACTTCTGAGCTCACTATTCTCAGTGAAGACCTTCAGAAAAAACTTGAA
100065871|F|0		TGCAGTTCCTTGAGTCACAAGAGAAAATATTGGATGAATTTCCTCCTTTCCTTGATCTGGGGGAGACGC
100036457|F|0		TGCAGTGGAGTTGAGCATCTTTTTTCATTTTTCAGTTACAGATCGGAAGAGCGGTTCAGCAGGAATGCC
100202122|F|0		TGCAGAATTCATTTTCAATACATCGTTCAGAATCCTGCACGGTATGCCTACTGTAGCTGATGCAAAAGA
100014077|F|0		TGCAGCTTCCACAGTTGTGAACTCAACTACAGCATGTGCTTTTACAGATCGGAAGAGCGGTTCAGCAGG
100072509|F|0		TGCAGAAGAAAATGAATGAATAGATGTGCCAAATGAAGAGAATATGAATAAAGGAGGTAGCGTCAAGCG
100031340|F|0		TGCAGTACGAATAAACATATAGTAGACCTCTACCAAGCATCCAAGAAAGGGATAAGAAAAATTGAGACT
100020187|F|0		TGCAGAGAATGGGATAAAGTTCAGTTAGTTGTCAAAATTGTCTTACAGATCGGAAGAGCGGTTCAGCAG
100042478|F|0		TGCAGCCCTCTACTTTTCTCTCAACTCTCACGAGTCACTCTCCCCGCCAACGTCCACAGCCACCGCGCC
100079467|F|0		TGCAGTTTAGATTTTGATTATCCAGATATAGCTCTGTTATATTTCTTCCCATCGTAATTTTTTTTTTTT
100045024|F|0		TGCAGGCAAGCATAATCTAGCACCTTTATCAAATTTTTGGTTGTATTTCTTCTCAAACTTCCATGGCTT
100037202|F|0		TGCAGCTAAAGTACCGAAACTATGCCAACGGACGACACTTTATTCAATAATGGATCCCTCTAACATTTC
100031426|F|0		TGCAGCTGTAACAAGTTGCAAAAGGTAAAAATAAAAATTTGTTGTTATGCAATATTACAGATCGGAAGA
100133180|F|0		TGCAGTTGATCTCAACAAGTGTGAGCCTTGGGACATTCCTGGTAGCGCTTTTTCTTTTCTTTTTACAGA
100057378|F|0		TGCAGGAGTTGCAGCAGTAGTGCCACCCCTACTGACCTGATCCCCTCTCTCATTGCTCTTGGATTCCGA
100027647|F|0		TGCAGTGCCGAGTACATTTTTCTATAATTTATCCCTAATCATGAAAATGATTAGTTACAGATCGGAAGA
100053678|F|0		TGCAGTGGTTGGAAAAACAGAGTTGAAAAATAGATTTGAAAGTTTAGAGGTTCGAAAATGTGGTGGCCG
100065152|F|0		TGCAGCCGCTTCTTGTTCCATCTCAAGTGTGGGATGATATCACACTCGACTTCATTGAAGGGTTGCCTC
100065221|F|0		TGCAGAAATAGACTTCAGCAGGAGCTCCAGTTGGGTCAAAAAGAAAGAAAAGTACCTTATGAATTAGAG
100053055|F|0		TGCAGTGAAAAGAAGCAAAGATCAGAAAGTGATGGAATTGATGGCTGAGAAGTCCAATATCCAAGATCA
100056363|F|0		TGCAGCGTTGAAGTGGGGAGCAAAGATAGGCAGTTGTTTTGAAGAGAATAACTCATATTCTATTTCTTG
100013979|F|0		TGCAGACTCTAAATAACTAGTTATCATAATGAAACTAGAAACATTTTACAGATCGGAAGAGCGGTTCAG
100025859|F|0		TGCAGCTTGCACACATAATCAGGTGTTGCTTGGTCTACAAATCACTCAGGTTGAGCCATATAAACATTC
100047633|F|0		TGCAGCATGATCTTCTAAAGGAATACATTAGCTATTTCAGCAACATGTCATAGATTAGAAATTGAACAT
100049572|F|0		TGCAGAAGATATTTGCTTCAAAAACTCAATCTTGTCCTATTTTTTCCGTGTGGGTACGTTTTGATTTCT
100032329|F|0		TGCAGACATTATATGCCATTGGCATGAAAATCATTTACAGATCGGAAGAGCGGTTCAGCAGGAATGCCG
100052699|F|0		TGCAGAAAGAAAAATTTGAGTTTTGGAGCTGTTTTATTGAAACTTTGAACCATAGGGTAACCACTGAAT
100023202|F|0		TGCAGGGTGCTTCCAAATCTTGCCAATTTGGAGGACGTATCGGCGATGATCATTCATTTACAGATCGGA
100069340|F|0		TGCAGTTCTGTATGATTTGTTGCCAAAGTTCAAAAATTTGAGGGTGCTATCTTTAGAACAATACTGTGT
100033204|F|0		TGCAGGAAATCTGGAAGGACGTACTTCTTTGTCCGAATGTTTAGAACCACAACCTTACAGATCGGAAGA
100081813|F|0		TGCAGAAAAATTTGACATGGCAGCACAAACATGGTGGTCCCAAATTATTACAGATCGGAAGAGCGGTTC
100037856|F|0		TGCAGCATCTGGAGCTGTTGGCCAGCTTGTTGGGCAATTTGCGAAGTTGGTTGGTTGCCATGTTGTTGG
100047204|F|0		TGCAGCACAAAATATGAAAATTACTCCGCAGAGAAGATACAAAAATGCAGTTGTCGATAGCTCTCGTCA
100034974|F|0		TGCAGTCATAATGAAATTATGCTAAGAACACAGTAGCGTACCAGACAAACAAATTTTGAACTCTCTGAT
100104371|F|0		TGCAGTCCAAACCTTGATACTTGCCGTCATTACAATGCGATGCGACTGGGATAAAGAGGCAACTATATA
100044119|F|0		TGCAGATAATTATCCGCTAGATCTGCTCCCTATTCCATACCAATGGGAGCGAGTTTGGGAATTTTCAAA
100037286|F|0		TGCAGTTTATTTCTGTCCGTTCATCGCAAAAATTTCTTGCGCATCTGTATCTCTTCTTCTCAAGTACTG
100020534|F|0		TGCAGTCATAATGAAATTGTGCTAAGAACACAGTAGCCAGACAAATAAATTTTGAGCTCTCTGATTATG
100027579|F|0		TGCAGTGTTATCACATTCACTAGGTGTAATTATTGTTATTGCTTGATGTTTTAGTAGAAGTATGATTGA
100074340|F|0		TGCAGTGCGCGTGAAAGAAGTATTTTCAGCGCTGGAGCAAATCGATTCCGAGTTTAGGTCAATTACAGA
100018006|F|0		TGCAGGGTGTCCCAATATATCTCCATATTCGAGTCCTCATGTAATACACCAAAGCCAGCTTCGGCTGCA
100022208|F|0		TGCAGTTACTATATTCAGACAGCTCTCAAAATATCATTTTCTTACATACTCATCTATTACTTCTTAGAT
100028712|F|0		TGCAGTTCCCAACTATCATCAATATAGTGTACTTCCAAGAGACATACACGATCCATACCTCTGTTGCCG
100033575|F|0		TGCAGTAAATTCCAAAATCCAGCGCGCCTAAAAACAGCATAATTATGAAATCTTTTAGCTAATTCATGG
100042185|F|0		TGCAGTTGATACTTCCTAATTGGGACGATGAGCATTGCTTGAGTTTGTTGAAGAATTGCTATGAGGCTA
100027849|F|0		TGCAGGTAACAAGCTAAGAAAATTTATATTTTAGCTCTCTTGGTGTGGATATGAATATATTATTTGTTT
100042485|F|0		TGCAGTGAATGCCTCTATACTCTTTGATAGGGTCCTTGTTCCTAATTTGTTTATGATGAACAAAATCTC
100181609|F|0		TGCAGCAGTGAAACTCGAAATCAGCTTACAGATCGAAAGAGCGGTTCAGCAGGAATGCCGAGACCGATC
100113399|F|0		TGCAGACATATAATGCTCAAGAAAAGTCAATTACAGATCGAAAGAGCGGTTCAGCAGGAATGCCGAGAC
100034987|F|0		TGCAGAAGCCAACGCCAAAAAAGCACTCTCATGATCATATGACAGACAAGATTTTATCGAAACAAATGT
100082042|F|0		TGCAGTTGGAGGAAGAAAGAAAAGACACAACTGCACAAAAGAGAATCCAAAAGGTAATCTATCAAGTTC
100025177|F|0		TGCAGATGTTATGAAGAAAATTGCATACCACAAAAATAACTTCGGTGCAGGGAAAAACATCTTGCTAGA
100026655|F|0		TGCAGCTCTGCTTCGTATGCTTTTTCACGATTGCTTTGTTACAGTAAGTAGTATTTCTATTTTTACAGA
100065061|F|0		TGCAGCTCTCGTTCCTCACAGGTTTTCAATTCTTTCCTTTTTTTACAGATCGGAAGAGCGGTTCAGCAG
100033502|F|0		TGCAGATATCACTTGCAAATATCCGGATGATATTAGGGTTTTATGGTTTACAGATCGGAAGAGCGGTTC
100063456|F|0		TGCAGTAATCACCAACATAAAAAAAAAGAATTGCGTTATGGCAAAAATAAGAATTGTTTTATGGTTGTC
100013598|F|0		TGCAGGTGACGTCCTATATATAATTTCAATCAAACATGAAATCGACATGATTGACATTTTGACACACAA
100042572|F|0		TGCAGTGTAAATAATATTCTCAAAAATATGAAAAATGAAGCAGTCTGAAACACAGCAACAAAAGGAAAA
100171847|F|0		TGCAGTTATAGCACGTTGGTATCTCTTATATTACAGATCGGAAAAGCGGTTCAGCAGGAATGCCGAGAC
100007529|F|0		TGCAGGCCTAAGTTTCACAGAACAATTCTATTCTACAAGGAGATCATGTTGAGAACTAAATATTTACAG
100026629|F|0		TGCAGGAATACAACCCAATGGTCCAGTCCCTGTCACGATGACTCTTCGTGCCCCTAACTCATGCAGCTT
100065443|F|0		TGCAGTATCGCTATCAGCAGCAGCAGCAGCAGCAGCAGCAAAATCAACCACCTAGACAAGGACGCATTC
100018049|F|0		TGCAGCAAACCTAGGCCTCCACAAGTTTGAAGTAAGCTGGACATAGTTGTAGAGTTGGGCTTGATATCT
group 6a
100033965|F|0		TGCAGCAATCCCAGTCATGAATAATTGGGCTAAGGCTAATCCTAATGGGCCGAAACACAGCCAACATGA
100009016|F|0		TGCAGTCTGTACCTTACAGATTCTGTAACGTAGTTTTGTCCACTCATCATACATCCATTACAGATCGGA
100054264|F|0		TGCAGGCCATTCTTGGATATCTATAAAACGCAATGGGTCTAACTCATACTTACAGATCGGAAGAGCGGT
100052085|F|0		TGCAGAAAATATGGCAAAAAGATCACCGTTAGAGGTTTACAGATCGGAAGAGCGGTTCAGCAGGAATGC
100040589|F|0		TGCAGGAAGACCCAATCAATTTGCTTCTTTTCTCAAGACTTTTCATATTTAGCTTATCCGGAAAATTTT
100030892|F|0		TGCAGAGAGAACAACAAACCTGATTATCATATGGTTGTCCGGTAGAGAATGGAATGCATGGGATTCCAT
100024920|F|0		TGCAGCAGGGTGGCCATGATTCCTGAAGTATGGATGATTACAGATCGGAAGAGCGGTTCAGCAGGAATG
100037378|F|0		TGCAGAAGAGAGGGCAACTAGATAATTATAAACTCAGAATGCAATGATCTGCGCATCTGTACATTGTAT
100029116|F|0		TGCAGTAGCACCACCTGGGCTTCCTTTTGATAAACCATTGAAATTAGCTTTTGCACAATTCATTTCGGG
100011102|F|0		TGCAGCAGCTTCAGCTTGCCAACAACAAATTTGGTGGCCTAATTCCCGAATTTTCAAATGCATCCTTCT
100163138|F|0		TGCAGCTACAACTTGCAATAATAGGTGGGGTGTCAAAGATCACAAGACATGTTTTCATATATATAGAGT
100101323|F|0		TGCAGGAAAGCCTGCCGATTTTCTTGCATCTCAGAGTTTTTTGTTCTCTTTTTTTTTCCTCCTCTGGCC
100009858|F|0		TGCAGTTAGCCTAATCGAGAAGGATCATGAATATATTTTCGATTTGAAATAATGACATTACTTTACAGA
100186739|F|0		TGCAGAATCAAAGGCTAGTGCTTACAGATCGGAAGAGCGATTCAGCAGGAATGCCGAGACCGATCTCGT
100011014|F|0		TGCAGCTCTCAGGTATTTCACTTTCTGTAAATTCAAAAATTTACAGATCGGAAGAGCGGTTCAGCAGGA
100047538|F|0		TGCAGCAATCTACAGTCAAGTAAATAAACATCAACTCAATCATGATGAGAGGTCATATAGCTGGCAACT
100037833|F|0		TGCAGGTCATTGCAGAGAGCCTCTCCGAGGAAGAAATTGCTGGACTAAAAGAAATGTTCAAAGCGCTAG
100041331|F|0		TGCAGAAGCAATATCAATATATATATGTGTGTGTGTGTGTGTGAAAGAATAAATTAGAATTACAGATCG
100033305|F|0		TGCAGTGGAGCTTCGTTTAGCTGATATTATGCACTCACATGGCAGCCCAATCACTTTGCCTCAATTAGC
100010445|F|0		TGCAGTAAGCTTCCTGCATCTTATTCTCTTTTGATCTTTTAGACTTTCACTGGTAAACAAATATGAAAT
100138750|F|0		TGCAGCCAGGTACTTCAATTTACACATGTTTACAGATCGGAAGAGCAGTTCAGCAGGAATGCCGAGACC
100010982|F|0		TGCAGTATTGGAAAAACGTATGACCATTGTAGTTTGTTTACAGATCGGAAGAGCGGTTCAGCAGGAATG
100016181|F|0		TGCAGTGGCATGTAATATGGTCTCATTATAGGATCTATTACAGATCGGAAGAGCGGTTCAGCAGGAATG
100013846|F|0		TGCAGCTTTGAGAGATCATGTATGCAATATTTATTATGTTACAGATCGGAAGAGCGGTTCAGCAGGAAT
100040632|F|0		TGCAGATAAACTGATAGTTTTTTAGAACTTTTACATAAAAAAGGTTACAGATCGGAAGAGCGGTTCAGC
100040907|F|0		TGCAGCATCCTTCGCTTGCGATGATAGAACAAGTAATTGTGACTGAAAATGGATATTTACTAATAAGAA
100031440|F|0		TGCAGGTATCATGACTTACGAATATCTATATAAAATCTGTCAAGTTCCATTTTGAAGCCAATTATGTAT
100041273|F|0		TGCAGAAGCCTCTTTTTGTCATCATACCAAGCACATACAACATAAAGTTCATCAAAGTAAATGAAATCG
100137750|F|0		TGCAGCTCTCATGGCTAGTCTTGCTCCTAAATCTAAGGTACTGAATAGATTTTACAGATCGGAAGAGCC
group 6b
100034495|F|0		TGCAGGATGTCTTAGAACCCCATCTATGTCAATACGTTTTTCTTTATGCCATCGCATATCAATAGCTGT
100036283|F|0		TGCAGTCCCCACAAGACAGCCTTTGCTTCAGCCATCTCTACATTTCCAGAATTCTTCTCTGTTTTGACA
100084924|F|0		TGCAGATTGAAGCTCACTCGATGAGCTTCTATGGCCGTTAGCTCCCTTGGGAGTTTGATTTCCTCTTAC
100033965|F|0		TGCAGCAATCCCAGTCATGAATAATTGGGCTAAGGCTAATCCTAATGGGCCGAAACACAGCCAACATGA
100009016|F|0		TGCAGTCTGTACCTTACAGATTCTGTAACGTAGTTTTGTCCACTCATCATACATCCATTACAGATCGGA
100017315|F|0		TGCAGACATTTTGAATGATTTGAATCAGTAAGATTCTTTACAGATCGGAAGAGCGGTTCAGCAGGAATG
100136286|F|0		TGCAGGCGAGGCCCTGAAATGGGTAATTACAGATCAGAAGAGCGGTTCAGCAGGAATGCCGAGACCGAT
100045651|F|0		TGCAGTAATCTGCTGTCTGCATGTGACTAGGGGCCCATCATTTACAGATCGGAAGAGCGGTTCAGCAGG
100048844|F|0		TGCAGTGCAAGTAGTTTGAAAAAGATAAGTGAAAACTGTAAAAAAGTAAACTTTAGAATGTACTATATT
100034081|F|0		TGCAGTTCCTGTTTACAGATATATCAAGAAGTTTCCATTACAGATCGGAAGAGCGGTTCAGCAGGAATG
100058425|F|0		TGCAGTCTGTAGCTTACAGATTCTGTGACGTAGTTTTGTCCAATATATGTATCATAATAACGACTCGTG
100033664|F|0		TGCAGTAACAAAATAATAAATCTACATATTTATCATATAATATCTCCCAGATTACAACAGAATTACAGA
100031044|F|0		TGCAGTATTACTAGGGAACTCTCATAGTTTTTTATGTATGCAATGAAATATACGCACATAAAAAACTTA
100027840|F|0		TGCAGCAAAAGCCTCCAATCAAACTAGTCTTCAGTAATTGTTGTTTCATTGTTATCATACAAATTATCT
100030966|F|0		TGCAGCAGCACCCTGCGAAAGGTATCAACTAAGCATTCGGTAAGAATTTACTTCAGCATTGTTTACAGA
100067137|F|0		TGCAGAGTTTGTAGAGAGAAATAGGTTTGGGATTATTTGTAAAAAAAACAAGTTCGGGATTATTTGTTG
100039606|F|0		TGCAGGATTCTTTTCAATGATTCATAGTTGCCATTTGGTTTGATATCTACTGACTTGTTTGTTACAGAT
100008044|F|0		TGCAGGTTTGGAACCTGACAAATTTATCACACTAACTTTGAACTTACCCCAGAGAACAATCTGTTTACA
100071607|F|0		TGCAGTCGTAAAAAAAATAAAGAATAAAGAATAAAAAATAAAATTACAGATCGGAAGAGCGGTTCAGCA
100161719|F|0		TGCAGGAAGGCACAATTCAAGAAAACTATCCTTACAAATCGGAAGAGCGGTTCAGCAGGAATGCCGAGA
100016181|F|0		TGCAGTGGCATGTAATATGGTCTCATTATAGGATCTATTACAGATCGGAAGAGCGGTTCAGCAGGAATG
100010982|F|0		TGCAGTATTGGAAAAACGTATGACCATTGTAGTTTGTTTACAGATCGGAAGAGCGGTTCAGCAGGAATG
100017955|F|0		TGCAGATATTGAAGTTTTACAAGCCATACATGCTGTGCATCCTCATTGCTCCTTTATCTTGGATGCAAA
100020025|F|0		TGCAGTCTGCTCAGGTATTCCCTGACAAATTTACAAAACAGAAAAATGTACAGCAAATTACAGATCGGA
100077391|F|0		TGCAGGCTGAGATGGGTGAATTATTTGAGGCCTGGTCTTACAGATCGGAAGAGCGGTTCAGCAGGAATG
100038493|F|0		TGCAGACTCAGATAGGTCTTCAGGCCCTTTCTTAGATTTTGAATTTTTCTAGTGAACTTTGGCTACGAA
100041273|F|0		TGCAGAAGCCTCTTTTTGTCATCATACCAAGCACATACAACATAAAGTTCATCAAAGTAAATGAAATCG
100013846|F|0		TGCAGCTTTGAGAGATCATGTATGCAATATTTATTATGTTACAGATCGGAAGAGCGGTTCAGCAGGAAT
100040632|F|0		TGCAGATAAACTGATAGTTTTTTAGAACTTTTACATAAAAAAGGTTACAGATCGGAAGAGCGGTTCAGC
100040907|F|0		TGCAGCATCCTTCGCTTGCGATGATAGAACAAGTAATTGTGACTGAAAATGGATATTTACTAATAAGAA
100031440|F|0		TGCAGGTATCATGACTTACGAATATCTATATAAAATCTGTCAAGTTCCATTTTGAAGCCAATTATGTAT
100137750|F|0		TGCAGCTCTCATGGCTAGTCTTGCTCCTAAATCTAAGGTACTGAATAGATTTTACAGATCGGAAGAGCC
group 7a
100009270|F|0		TGCAGGTTCAGTTATGTAAAGGATTAGAACGGGCAACAACTACCTTGTGGCCTTTTACAGATCGGAAGA
100199926|F|0		TGCAGATGAATGCAGTACCAGCATTACATTACAGATCGGAACAGCGGTTCAGCAGGAATGCCGAGACCG
100001005|F|0		TGCAGCATAAATAACCTGTTGCACTATCAAAGTTCATTATTTTACAGATCGGAAGAGCGGTTCAGCAGG
100033254|F|0		TGCAGTTCAGAGGATTCCATATTTGATTCTTTTCTGCAAGAGTTTGGGAAAGAAAGAGAGGCTTTTTGT
100011265|F|0		TGCAGTAATATAAGTGAACTTCAAATTCCAAAATTTTTACAGATCGGAAGAGCGGTTCAGCAGGAATGC
100092081|F|0		TGCAGCACCTCTCTCTCTCTCTCTCTCTGCATCTAAGAAAAGATATTACAGATCGGAAGAGCGGTTCAG
100055344|F|0		TGCAGTACGCAATCAAACAAAAAATATAAACAATTTTTTTACAGATCGGAAGAGCGGTTCAGCAGGAAT
100035360|F|0		TGCAGCCAGCAAGACCGGATTCTAAATCAATTTCATTACAGATCGGAAGAGCGGTTCAGCAGGAATGCC
100090673|F|0		TGCAGAGTAGAAAGCAGTACATCATGTCCAAATCCCAGGCCGAGATTCCTACTAAATGGGAACCACGGG
100055368|F|0		TGCAGTGGGGAATTGCACGGTTTGCTTACCAAATATGATATTGAAATCGGTTTTATATGTGTCCAAGTT
100029546|F|0		TGCAGTTTGAGCAAAACCGTATATGACATGTGTGTACATATACACATATATGTGTAGGAACTCGTCAAA
100045548|F|0		TGCAGATGCAATTAATAGAAATCCAAACTTCTTTTTTGAATTTTACAGATCGGAAGAGCGGTTCAGCAG
100023084|F|0		TGCAGATGAACCCCTTTCAGGTGGAAAAAAAATGGCAAATGAGTCGAGTTGACTCATTACAGATCGGAA
100036043|F|0		TGCAGCCAATAATTTTGACACCCACTAGCTAACCTTTTTCTTTATCAGATCACAAATAATAAAGCAGAA
100047983|F|0		TGCAGGGTAAAAAAGTCTTTTCAATACGTATTATCTTCAATTACAAGAATAGAATTGGTTTGATCAATA
100052089|F|0		TGCAGTATTAGCCACATTATTTTATTTGGTATGTATTGTGCATAATTTGTGATAATGATCGTCTGTTTT
100200831|F|0		TGCAGAGGCAAATGTGTACCAATTACAGATCGGAAGAGCCGTTCAGCAGGAATGCCGAGACCGATCTCG
100050089|F|0		TGCAGTATGCATTTCCTCAAAATGTCTAAAACTATGACAATTGTAGGGCTGGGGCACACTTTTAGTATT
100052277|F|0		TGCAGTCTGTAGCTTACAGAATCCGTAAGCTAGTCGAGTCCTTAGATTTACAGATCGGAAGAGCGGTTC
100033926|F|0		TGCAGTTTCTGTCATCTTTTTTTCTTCCTTACGGCCGTTTAGCAACACTCATTTATTAGCCATTTTTTC
100047129|F|0		TGCAGGCCTCAACAACGGGCACGGGCAACATCAACGAAACAAAAAGAAGAAAGAAGAAACCAGACTCAT
100035709|F|0		TGCAGCACCTCCACCTCCGCCTCCGCCAGTGCCGGCAAAGAAAAATCCTGCTCCACCGCCTCCACCACC
100037685|F|0		TGCAGGCACCATGCCATAGTTTCTTCTCTCTAATGCAGCCATGGATTCACAAACAGCAGCTAAAGGGTC
100030788|F|0		TGCAGTCATGTAATGAGGGAGTCCTCTTACTTTTCCTAGGACACAATTACAGATCGGAAGAGCGGTTCA
100115001|F|0		TGCAGTTCAAGACCTTGGCAAGGTATAAGATTACAGATCGGAAGAGCAGTTCAGCAGGAATGCCGAGAC
100026789|F|0		TGCAGTCTGTACCTTACAGATTCTGTAACGTAGTTTTGTCCTTAGATTTTATTCGATCAGACTTCGTCA
100033393|F|0		TGCAGGAGAGAAATGGCACCGCGTTTGCTCCACGGAATACTTATTGTGAGAATTTATGGGATTGATAAG
100008296|F|0		TGCAGTTCAGGAAAAAATACCTGTGATTGTGAAGCAATGCAATGTAGGCTGTTTATGAATTGTTTACAG
100032504|F|0		TGCAGCTTCATTGAGACTGAAAATAGGCAAAATCTGACTGTGGCATCACGTACTTTGTCTTCTTATAAG
100016572|F|0		TGCAGCTTCAATAGCATGGCGATGACGATGATACCGTTCGGAAGCTCCTGGATTTCAATGGGTTACAGA
100017206|F|0		TGCAGAGTATTCCCAATGCTCTAGTCCTAATGTTGCACTTGAAAGTTTTTCCCTCTCGTACAATGATGA
100026044|F|0		TGCAGGAACCTGGTTACTTGGGTAAGATAGCATTGCTAGTCCACTGTAGTTTGGAACTTTGATTGACAG
100017816|F|0		TGCAGAAGAAACCTGTACGATTGGAACTTGTACATTCAGTAATAGACATTACAGATCGGAAGAGCGGTT
group 7b
100045548|F|0		TGCAGATGCAATTAATAGAAATCCAAACTTCTTTTTTGAATTTTACAGATCGGAAGAGCGGTTCAGCAG
100024961|F|0		TGCAGCACAACAGCGGTAATTTCGTTATTTTTTCACTTCACTCCAGCTGTACGCATCCAAAATCTAGCT
100051300|F|0		TGCAGCAAAATTATCAAACCCCTGCTTCAGCTTTATATGAAACTGCTGAAGAGCCTGTAACTGGAAATG
100029546|F|0		TGCAGTTTGAGCAAAACCGTATATGACATGTGTGTACATATACACATATATGTGTAGGAACTCGTCAAA
100048873|F|0		TGCAGCCGCAAGGAAAGCAGCTGAATCCTTCAATTCCTTCACCTCCTTCAAAACGCCCCCTTTTCCCTT
100040371|F|0		TGCAGTTGATGGATGTGTAGGCGTTTTCCATACAGCATCCCGAGCTCTTATTTCAACTATTGACCCACA
100019929|F|0		TGCAGATGAGTAGTTTCTCAAATTGGATACCACAGGGCGAATTCTCTGGATTACAGATCGGAAGAGCGG
100048147|F|0		TGCAGATTCTGTAAAAAACAACATGTTCTACGCTTATGACTAAATGTGATATATGTTTTATTCATAAAA
100060730|F|0		TGCAGATGACTGGTTGCTCGCTTATCCTCCAGCAGGTGCACGACCTTTTTCTTCTACTAATTCTCTTAC
100049111|F|0		TGCAGTGCCCCTGTGGAATCCAATTTCTGGACCTCATATAACTGATTCACATAATGTTCGGGCAAAGCA
100134308|F|0		TGCAGTCTACATAATTTTGTTTTATTCGAAAAAAAAAATTAATTACAGATCGGAAGAGCGGTTCAGCAG
100039886|F|0		TGCAGCAGTCCATGACTCTTATCAACTCTGCAAATGCAAATATTAGAAAGCCAACTGAGAAATAACCTG
100028080|F|0		TGCAGTGATCTGCGGAGTAGTGTTAGCCGATCAGGTTCTATATCATGGAAAAAACCATTTTCATCCCTA
100049782|F|0		TGCAGGGTAGTCCCTGACAATCCATGCCTGGATATCCAGAAAGAAAAAGAAAATGCTTATGATTCAAAA
100055996|F|0		TGCAGCCTCTGCACCTTGCAGCTTGTAATTGGTGAACGCTAGCTCCATTATTGAGGGTCTAAAAAGCAC
100046641|F|0		TGCAGCTGTGAGCCTGTGATGTTTTTGGGCCATCCCCAGACTATAAATTTAGAATCATCGTCTAAATAA
100125614|F|0		TGCAGGTTGTAATATTGTCTTTCTGTTTTACAGATCGGAAGAACGGTTCAGCAGGAATGCCGAGACCGA
100062498|F|0		TGCAGGTAATTGACTGGCACAAGGATAAGAGGCGTCTTTTTAGAGAGAGTGAGAGACATACCAGTTGCC
100029924|F|0		TGCAGCGTGAGAATATTTTGACACCACGTTACACAAGTGAAGCCATAAAATTACAGATCGGAAGAGCGG
100166119|F|0		TGCAGATTGTGGATGCTATCAGAGTAATTTTTCTTTTTTACAGATCGGAAGAGCGGTTCAGCAGGAATG
100023621|F|0		TGCAGTGTGTTTCTGTAGTTTGATTGGTGACTGTAAAATTGAAGAAATTTACAGATCGGAAGAGCGGTT
100147866|F|0		TGCAGGCAGAATACATCATTTTACAAGGAATTTTTACAGATCGGAAGAGCGGTTCAGCAGGAATGCCGG
100080664|F|0		TGCAGGAAATTGTTACCATTACATTTTTTTTTTCTTGGAGAAGAAACTGAAACTTACATTACAGATCGG
100020810|F|0		TGCAGTTAGTTGGGCTTACTACATTTCCTAGAACCATAGCAAGACATTTGATTTACAAAATGGTTACAG
100022992|F|0		TGCAGACCAATGAGTGATGACGACCTCCATCAAAGCAGAGGTCTCTCACTGCTACCTAACAATGATTAC
100011299|F|0		TGCAGATGAGATTGGGTTCTACTTCTTCTGCATCAGCCCGTGCCAAATCCCATTACAGATCGGAAGAGC
100026928|F|0		TGCAGAATGTGTTCTGTTTCAAAGTTGACAGTTTCTAATCAGTTTGTTGGTCATTACAGATCGGAAGAG
100023196|F|0		TGCAGAACAGTGAGCACACATGCAACTGACGTGCAATAATAAATTTTAGGGTTATTATCATTTTACTAC
100050398|F|0		TGCAGTAGAACACCATAAAATACCTGGGGAAGGGCGGATACATTGCTTTTTACTTCAAAGATGGAGTCA
100087096|F|0		TGCAGTTTTTTTTATATGTACGGGCTGCGTTGGATTTTGTCGTTTCTCAGATTTTTTTTTACAGATCGG
100023214|F|0		TGCAGTCTAGAGGTAGCACATCCATGGATTTGAACTAAATTACAGATCGGAAGAGCGGTTCAGCAGGAA
100065702|F|0		TGCAGGCGCAGAAAGTAGTACTTTTTTCTACTTTGAAGTGTATTACAGATCGGAAGAGCGGTTCAGCAG
100026109|F|0		TGCAGCTATTTCAACACAAATTTTCTGGGATGCTGCAATTACAGATCGGAAGAGCGGTTCAGCAGGAAT
100008573|F|0		TGCAGTGACTGAACTCTTGGAGATGATCCTAATGTTGGGGAAAAATTAGGTTTTTACAGATCGGAAGAG
100043540|F|0		TGCAGTAACAGCTAAAACATAATCCAAAATCCACTCAAGAAAATCGGTACTTCAGAATTCCCAGGCATC
100034947|F|0		TGCAGTCAGAGTTGTTGCTCGATCTGCTTATGTAGGTGAGACTCTTGTATTGTCACTCTTTACAGATCG
100024289|F|0		TGCAGCAATACCGTCCGTAACCTCAAAATTTTTTTGTCGAATCAAGGATGAGAATGTTTACAGATCGGA
100044895|F|0		TGCAGAGCACAAGCAACGAGCAGAGCAAGTGTTATAAAAATCAGTTACAGATCGGAAGAGCGGTTCAGC
100039547|F|0		TGCAGCTAGCAAGCTGTACCGCCCACAACTTTGTTGACTTTGACGTGAGAAATCATGACAGCACAAACA
100036255|F|0		TGCAGGTCAACTTGTTTATAACATTTGGTTATAATACCACCCCAGATTCACTTTGCTCAATTAGCTGTA
100041318|F|0		TGCAGAAATGATAAAAAGATAAGGAGATAAATGGCAGCCTTGTCTTACAGATCGGAAGAGCGGTTCAGC
100027089|F|0		TGCAGAAATGAATGATCATGGAACAGCTACAACAATACAGTTGCTACCTAATCCAGTTACAGATCGGAA
100050089|F|0		TGCAGTATGCATTTCCTCAAAATGTCTAAAACTATGACAATTGTAGGGCTGGGGCACACTTTTAGTATT
100081192|F|0		TGCAGCATCAGCCGTTGGATGTGGTTGGATGTAGAGTGAGAAACTAAACAATAGAAAATCGGATGGTGA
100180847|F|0		TGCAGCCAGGCAATGGTACTACTAGAACTTTACAGATCGGAAAAGCGGTTCAGCAGGAATGCCGAGACC
100010525|F|0		TGCAGCTTATAACTAGAGTTTTGGAGCGGAAGGGATAACAGAAATGTGCAATATATCATTACAGATCGG
100056408|F|0		TGCAGGTATAGCTGTGTGTTTAGCTTGTCCATACTCACCTGAAATCACACAGAGTATGTAGAGTTACCA
100010233|F|0		TGCAGTTTTCCTCCGATGATCAGTGCATGGGCTTCTGCAAGGCAATTATTTACAGATCGGAAGAGCGGT
100030605|F|0		TGCAGCCCGGGGTAGTCCACTAATGGATCTGCCACTGACAACCATAGAGCATACTTTATTATTACAGAT
100027566|F|0		TGCAGTCACATTCTGAGCAGAGCCAAGATTTTCTCAGTACAGTCCAAGACTTATGCTCCAGAGCAAGGA
100031813|F|0		TGCAGGTCAGCTCTTTGCTGACATGGACTAACAACTTACAGATCGGAAGAGCGGTTCAGCAGGAATGCC
100036713|F|0		TGCAGATAGGGTCATAACCCTTGTCTTACCCACACCATTACAGATCGGAAGAGCGGTTCAGCAGGAATG
100040025|F|0		TGCAGTCAGGCAATAGTACTGTTAGATCTTCAATTTTTTTACAGATCGGAAGAGCGGTTCAGCAGGAAT
100020506|F|0		TGCAGCCATATGGGAATATGAGGAACTAGTACTTGATTTCACAACATGGTAACATAACGAATCATGCAT
100076275|F|0		TGCAGCGTGAATGATTTGGAAAAGACGAGTGACACTGTAGGAAAGTAGCTTAGGATTTGATTGGTAGAT
100011436|F|0		TGCAGCCTCAGATGGGCACTAAATTGACTCAACTTCACATGTGCAGTTTCGTTGACTAGCGCGAACATT
100081880|F|0		TGCAGCATCAGCCGTTGGATGTGGTTGGATGTGTAGTGAGAAACTAAACAAAAGAAAATCGGATGGTAG
100042553|F|0		TGCAGGGGATCTCTACTCCCTAGTGTTGGCTCGAGGAGACCTTGGCAACAACCATTGCAACGAATATAT
100019454|F|0		TGCAGTGCCAAGGATTGCCTTACTCGGGACCTACCTTCCCTCTAAGTTTAGAAGCTCCAACAACTTTAC
100079211|F|0		TGCAGCATCCGGAAACGACGTCGTCCTGCTCCGCTGCGTCGTCGTTTGGCGCTTTGGTCTCTAAACGGA
group 8
100053496|F|0		TGCAGCTCGGATGGCCCCAACAGCTGATGAACATACCCTGACATTTATTTATTTATTTTTATAAAATTC
100038967|F|0		TGCAGGATGAAGATGGTCCTAGAATAGAATAAATAAGGTATGTAACAAAACCTGGACAAGGAGCCCTTA
100017867|F|0		TGCAGGTTCCTTTTTAGCAAAGCCCGTTGGCCGTGTCCTCACAAGAATATTCTCGTTTACAGATCGGAA
100015326|F|0		TGCAGAAAAACATAATTTTTCGGGAATGGTGTACCAACTTCGAAAATTCATAATAAATTTACAGATCGG
100022478|F|0		TGCAGGTATTGACGGCGTCGTGACACCCGTTTCATAAAACAATGTGATTTCCCCACATGGCAACAGTAT
100024927|F|0		TGCAGATATGTTACAATCTGAGGTCTACTAAGAATTTACAGATCGGAAGAGCGGTTCAGCAGGAATGCC
100041266|F|0		TGCAGGGATTTGGAACACCCAAGAATGAGTACTATGCATATGCATATGCATATGCAAACATAAAATGAG
100056018|F|0		TGCAGCCCATAGAATGTCAGCATATATACATATCATAGCGGTGATTTATTTTGAATTGGACACTGAACT
100019058|F|0		TGCAGTAAAGCCATTCAAAAATTTGTCTGACTGTAGCACATAGCATGGATAGAAGATAGCTAAAGTTTA
100034474|F|0		TGCAGAACTTGTGGCTGCAAATGAGAAGCTGAAAAACCTTATCAAGAATGGACGTTGAAAAAGACCGGA
100039927|F|0		TGCAGCAACCGCGTGAACATCATAAACAAAGCTTTTACAGATCGGAAGAGCGGTTCAGCAGGAATGCCG
100030277|F|0		TGCAGTACAGGAATGAACGCCCATTGCATGGATTGATTCATCATTCAATCTCGAAGCCAAGCTAAAATA
100020211|F|0		TGCAGATCAATCAGTTATCAAAATGTAAAACCGAAAAAGGTTTACAGATCGGAAGAGCGGTTCAGCAGG
100052762|F|0		TGCAGATGCTGCAACAGACATAATGGTCGCTAGGGATGGTACCTGGGCACTGTCAAAAAACATTTTTTT
100045658|F|0		TGCAGAATAGACTATGACAAATAAGGTAAAACGTTCCCAGCAAACGCGACATGTGGTGGACTTACAGAT
100009414|F|0		TGCAGAGCACATACCTTGAAGCCACCAGCAGTACCTGCATTTATGATCAGGTCTGGCTTTACAGATCGG
100121188|F|0		TGCAGATAGGCCTGGGAACAGAGGTGATTTGTCAATGTTCACTGTCATCAATTGATATTGCGTAAGGAT
100059559|F|0		TGCAGAGGCTTCTATTTCTTTGAATGATGTTGTATATGTCTTGAGTGCTACTGTTGTTGTTGCTTGCAT
100046191|F|0		TGCAGTGGGGATGTGGGTAGGAAGAAGGAAAATCAACAAATAACATTCTAGCATTGCAAGAGCAAGAAA
100075401|F|0		TGCAGCCATGGACTGGAGACATAACAAATAAATCAAAAGTACAAAACCGAAGAAAAAAGAAATAGGTAG
100043537|F|0		TGCAGTTTTGAATCAAAAGCAAACTTCTATATTGTTTCAGATTCTTGTTATCTCGTATGTCTAAGATAA
100040999|F|0		TGCAGTGTTGTAAATTTTCATATAACCCCCTTTTATCATTTTTATTTACAGATCGGAAGAGCGGTTCAG
100043167|F|0		TGCAGCAGCCCCCGGACCTCTAGTTGGAAACCCCAAGTTTTCAGTTGCACTCTTACAGATCGGAAGAGC
100032235|F|0		TGCAGAGCATTTTTATTGATATATTTGATTCTATCTGAGGTTACAGATCGGAAGAGCGGTTCAGCAGGA
100058611|F|0		TGCAGAAACCACGTATGAAAAATTCATAGGTCCAACACCCCAAGCAACAGATTTTTATTTTTTTTATTC
100060624|F|0		TGCAGCGTTTACAGCCCATGAGAATTGAGAGATGCACGAGCACCACACCATTCACGAAGAGAAAAAACT
100047163|F|0		TGCAGGAAAAATGCAATATTAGACCAACAACTCAATTTAGTGACAGAATCCCATTTGATCCGAGATAAT
100045370|F|0		TGCAGCCTCCTACATAACTGGCCAGACTATTTGTGTGGATGGAGAATTTACAGTGAATGGATTTTTCTT
100097592|F|0		TGCAGGCATGCATAGAAATGCTGCCAAAGAAGACACCTCCTTTGGCTCCGCAATGCATGCCATTGGTGT
100034709|F|0		TGCAGTCATGCATAGAAATGCTGCCAAAGAAGACACCTCCTTTGGCTCTGCAATGCGTGCCATTGGTGT
100161313|F|0		TGCAGGATAAGCTCTACCAACTTGTTTACAGATTGGAAGAGCGGTTCAGCAGGAATGCCGAGACCGATC
100035488|F|0		TGCAGCAGCTAAAATTAGAGCCTGCGAAAGCAGTAAGCGTTTGTATAAAATATCTAAAGCGTTTGTATA
100009252|F|0		TGCAGCAGCAGCAGCAGCATGGTGTAGATCATGAGATGCAAGAGATGGATTTGATGGAGATGGTTTCTT
100023543|F|0		TGCAGCAAAGTTCTCTGTTGTACTTGCAATGTTTGAGAAACTTTACAGTTTGCGTTAGGTAGAAACATT
100033441|F|0		TGCAGAGGTTCCAAGAAGAGGTGAACTATCACTGGCTACTCTTTATTGTTCTAGTTCAGTTTTAGTGGG
100030874|F|0		TGCAGCGCAGCTACATTTGCCAGCTAATTGAGTGAAGTTAGGCGAAGCATTGAAGCTCCCCCACTAATA
100011253|F|0		TGCAGCAGACAACAGTTGTGAACACAGGCGTCTGCAAATGAAAGCCCAAATCATTGGTAAAAAATTTAC
100019936|F|0		TGCAGCAACAAAGTCAACTTTACAGAAAAGAAACTGCAAGCCTAAACCGTTTCCCTTGACTTCAGATCA
group 9
100005534|F|0		TGCAGTATTTCTGGTTTCACAGACAATAGTAAATCTGTAATGCTTTACAGATCGGAAGAGCGGTTCAGC
100037900|F|0		TGCAGCCCTGTACAGATCAGTATTCATGTTTGCGAATGCGATAATTTATCTGAGCAATTTTTTTATGCT
100015134|F|0		TGCAGAGGAGAGGAATTTGGATGGGTTTTATGCACGTGAATGGGATACAATTCATTTACAGATCGGAAG
100038027|F|0		TGCAGGAACCCCACAGGCCCACACACACACACTTGTGATAAGACTAAATTAGAAAAGAATTTACATATT
100054768|F|0		TGCAGTACGTTGGAAGCAAGGAGAGATGTAATCTTTCGGGCATTGGGTTGTTTACGAAAGGGCATTGTG
100039576|F|0		TGCAGGCATCAATGCATTTCGGAATAATGGCAAAAATAATAGTGACTGGAGATTCATTTGTTCTGCCAT
100074745|F|0		TGCAGTTAAATATACAATAAATGGAAATCCAAATCCTATTGTAAGGATAGGAGGTGATGACTGTGATTG
100029052|F|0		TGCAGTTTTTACATCCCCTGTAAATAGTGTGGATTTCACAGCAGCCACTTTACAGATCGGAAGAGCGGT
100017127|F|0		TGCAGTTCTAGACTCTGTCTGCAAAAGTAAAACAGATAATTCTTGTTACAGATCGGAAGAGCGGTTCAG
100064863|F|0		TGCAGGTTTTGGATGCCCTCGTGAGGTTCGGCAGAAGCTATTACAGCAGCGTGTCCGTTGCAGCAGCGC
100009991|F|0		TGCAGTGCCAGACTCTATTGTTTCAGAGATTGTCCGCAAAAGTAAAACAGATCATTCTTGTTACAGATC
100041478|F|0		TGCAGCCAAGTGCGACGGAGGATCTGGTGTGATTTTACTTGGGACTTGGTATTCCATGCAAACTGCCTC
100018834|F|0		TGCAGTAAGGGAACAAGTGATCAATATTCTCAGCATCCAGCTTATGGCACTCCCATGCACGGATGAAGA
100010362|F|0		TGCAGTGCATAAACCATGCCACGAACTTCGACATGTAGATGTACTCGACTTGACTAATTCAAATCAATT
100008287|F|0		TGCAGAAGCAAAGATATAATTAGCAAGTTTCATTGTTTACAGATCGGAAGAGCGGTTCAGCAGGAATGC
100013364|F|0		TGCAGGTACAAGAAAAGTACGTGATGTAGAAACATGAACAATTACAGATCGGAAGAGCGGTTCAGCAGG
100037333|F|0		TGCAGTGCACTCCATAGCCAAGTTCAATATAGATAACACACATTGCTTCTTTGCGGCGAATCATCTTCA
100153446|F|0		TGCAGAGCCCCACCCCTATCTAATCTTCCCATTTCTTCTAGCGACGCGAACGGTTCTAACTAAACACAC
100042601|F|0		TGCAGCTGTTGAGGTTGTTGTGATTTTTGCTTCTTGGTTGTATCTCCTTTGTTGTCACCCATCTCAAAA
